# Supplementary material for: Quantitative trait locus analysis of heterosis for plant height and ear height in an elite maize hybrid zhengdan 958 by design III
Source: BMC Genet. 2017 Apr 17;18:36. doi: 10.1186/s12863-017-0503-9 (PMC5392948; doi:10.1186/s12863-017-0503-9)
Supplement: Supplementary file 2 — Genotypic data of the Zhengdan 958 RIL population that used in QTL analysis. (XLS 2128 kb) [file 12863_2017_503_MOESM2_ESM.xls]

## Sheet: Sheet1
Genotypic data of the Zhengdan 958 RIL population that used in QTL analysis
Order	Marker	position	RIL-1	RIL-2	RIL-3	RIL-4	RIL-5	RIL-6	RIL-7	RIL-8	RIL-9	RIL-10	RIL-11	RIL-12	RIL-13	RIL-14	RIL-15	RIL-16	RIL-17	RIL-18	RIL-19	RIL-20	RIL-21	RIL-22	RIL-23	RIL-24	RIL-25	RIL-26	RIL-27	RIL-28	RIL-29	RIL-30	RIL-31	RIL-32	RIL-33	RIL-34	RIL-35	RIL-36	RIL-37	RIL-38	RIL-39	RIL-40	RIL-41	RIL-42	RIL-43	RIL-44	RIL-45	RIL-46	RIL-47
Chr1-1	SNP16	0	A	A	B	A	B	B	B	B	B	A	B	A	B	B	B	-	B	B	A	B	A	B	A	A	B	A	A	B	B	B	A	B	A	A	B	B	A	B	A	-	A	A	A	B	A	A	B
Chr1-2	SNP3948	3.749	A	A	B	A	B	B	B	B	A	A	B	A	B	B	B	A	B	B	A	B	A	B	A	A	B	A	A	B	B	B	A	B	A	A	B	B	A	-	A	-	A	B	A	B	A	A	B
Chr1-3	SNP53126	8.94	A	A	-	A	B	B	-	B	A	A	B	A	B	B	B	A	B	B	A	B	A	B	A	A	B	A	A	B	B	B	A	B	A	A	B	B	A	-	A	-	A	B	A	B	A	A	B
Chr1-4	SNP3968	11.229	A	A	B	A	B	B	B	B	A	A	B	A	B	B	B	A	B	B	A	B	A	B	A	A	B	A	A	B	B	B	A	B	A	A	B	B	A	-	A	-	A	B	A	B	A	A	B
Chr1-5	SNP3983	13.503	A	A	B	A	B	B	-	B	A	A	B	A	B	B	B	A	B	B	A	B	A	B	A	A	B	A	A	B	B	B	A	B	A	A	B	B	A	-	A	-	A	B	A	B	A	A	B
Chr1-6	SNP3988	13.818	A	A	B	A	B	B	-	B	A	A	B	A	B	B	B	A	B	B	A	B	A	B	A	A	B	A	A	B	B	B	A	B	A	A	B	B	A	-	A	-	A	B	A	B	A	A	B
Chr1-7	SNP4016	15.421	A	A	B	A	B	B	A	B	A	A	B	A	B	B	B	A	B	B	A	B	A	B	A	A	B	A	A	B	B	B	A	B	A	B	B	B	A	A	A	-	A	B	A	B	A	A	B
Chr1-8	SNP44557	17.666	A	A	B	A	B	B	-	A	A	A	B	A	B	B	B	A	B	B	A	B	A	B	A	A	B	A	A	B	B	B	A	B	A	B	B	B	A	A	A	A	A	B	A	B	A	A	B
Chr1-9	SNP4056	19.882	A	A	-	A	B	B	A	A	A	A	B	A	B	B	B	A	B	B	A	B	A	B	A	A	B	A	A	B	B	B	A	B	A	B	B	B	A	A	A	-	A	B	A	B	A	A	B
Chr1-10	SNP4074	22.827	A	A	-	B	B	B	-	A	A	A	B	A	B	A	B	A	B	B	A	B	A	B	A	A	B	A	A	B	B	B	A	B	A	B	B	B	A	A	A	-	A	B	A	B	A	A	B
Chr1-11	SNP4080	24.751	A	A	A	B	B	B	B	A	A	A	B	A	B	A	B	A	B	B	A	B	A	B	A	A	B	A	A	B	B	B	A	B	B	B	B	B	A	A	A	-	A	B	A	B	A	A	B
Chr1-12	SNP4087	26.009	A	A	A	B	B	B	-	A	A	A	B	A	B	A	B	A	B	B	A	B	A	B	A	A	B	A	A	B	B	B	A	B	B	B	B	B	A	A	A	-	A	B	A	B	A	A	B
Chr1-13	SNP53282	26.626	A	A	A	B	B	B	-	A	A	A	B	A	B	A	B	A	B	B	A	B	A	B	A	A	B	A	A	B	B	B	A	B	B	B	B	B	A	A	A	-	A	B	A	B	A	A	B
Chr1-14	SNP3432	30.913	A	A	A	B	B	B	-	A	A	A	B	A	B	A	B	A	B	B	A	B	A	B	A	A	B	A	A	B	B	B	B	B	B	B	B	B	A	A	A	-	A	A	B	B	A	A	B
Chr1-15	SNP4161	31.22	A	A	A	B	B	B	-	A	A	A	B	A	B	A	B	A	B	B	A	B	A	B	A	A	B	A	A	B	B	B	B	B	B	B	B	B	A	A	A	-	A	A	B	B	A	A	B
Chr1-16	SNP4193	34.126	A	A	-	B	B	B	B	A	A	A	B	A	B	A	B	A	B	B	A	B	A	B	A	A	B	A	A	B	B	B	B	B	B	B	B	B	A	A	A	-	A	A	B	B	A	A	B
Chr1-17	SNP54514	35.361	A	A	A	B	B	B	B	A	A	B	B	A	B	A	B	A	B	B	A	B	A	B	A	A	B	A	A	B	B	B	B	B	B	B	B	B	A	A	A	-	A	A	B	B	A	A	B
Chr1-18	SNP4281	35.979	A	A	A	B	B	B	-	A	A	B	B	A	B	A	B	A	B	B	A	B	A	B	A	A	B	A	A	B	B	B	B	B	B	B	B	B	A	A	A	-	A	A	B	B	A	A	B
Chr1-19	SNP52910	46.344	A	A	A	B	B	B	-	A	A	-	B	A	B	A	B	A	B	B	A	A	A	B	A	A	B	A	A	B	B	B	B	B	B	B	B	B	A	A	A	-	A	B	B	B	A	A	B
Chr1-20	SNP47096	47.563	A	A	A	B	B	B	-	A	A	-	B	A	B	A	B	A	B	B	A	A	A	B	A	-	B	A	A	B	B	B	B	B	B	A	B	B	A	A	A	-	A	B	B	B	A	A	B
Chr1-21	SNP4357	48.217	A	A	A	B	B	B	B	A	A	A	B	A	B	A	B	A	-	B	A	A	A	B	A	-	B	A	A	B	B	B	B	B	B	A	B	B	A	A	A	A	A	B	B	B	A	A	-
Chr1-22	SNP4402	49.533	A	A	A	B	B	B	B	A	A	-	B	A	B	A	B	A	B	B	A	A	A	B	A	-	B	A	A	B	B	B	B	B	B	A	B	B	A	A	A	A	A	B	B	B	A	A	B
Chr1-23	SNP4439	61.283	A	A	A	A	B	B	B	A	A	-	B	A	B	A	B	A	B	B	A	B	A	B	A	-	B	A	A	B	A	B	B	A	B	A	B	B	A	A	A	-	A	B	B	-	A	A	B
Chr1-24	SNP4416	61.602	A	A	A	A	B	B	-	A	A	-	B	A	B	A	B	A	B	B	A	B	A	B	A	-	B	A	A	B	A	B	B	A	B	A	B	B	A	A	A	-	A	B	B	-	A	A	B
Chr1-25	SNP4444	62.892	A	A	A	A	B	B	B	A	A	-	B	A	B	A	B	A	B	B	A	B	A	B	A	-	B	A	A	B	A	B	B	A	B	A	B	B	A	A	A	-	A	B	B	-	A	A	B
Chr1-26	SNP51378	65.509	A	A	B	A	B	B	B	A	B	-	B	A	B	A	B	A	B	B	A	B	A	B	A	B	B	A	A	B	A	B	B	A	B	A	B	B	A	A	A	-	B	B	B	B	A	A	B
Chr1-27	SNP42516	66.435	A	A	B	A	B	B	B	A	B	-	B	A	B	A	B	A	B	B	A	B	A	B	A	-	B	A	A	B	A	B	B	A	B	A	B	B	A	A	A	B	B	B	B	-	A	A	B
Chr1-28	SNP52043	70.722	A	A	B	B	B	B	B	A	-	-	B	A	B	A	B	A	B	B	A	B	A	B	A	B	B	A	A	B	A	B	B	A	B	A	B	B	A	A	A	-	A	B	B	-	A	A	A
Chr1-29	SNP4545	75.066	A	A	B	B	B	B	B	B	-	-	B	A	B	A	B	A	B	B	A	B	A	B	A	B	B	A	A	B	A	B	B	A	B	A	B	B	A	A	A	-	A	B	B	B	A	A	A
Chr1-30	SNP48841	76.004	A	A	B	B	B	B	B	B	-	-	B	A	B	A	B	A	B	B	A	B	A	B	A	B	B	A	A	B	A	B	B	A	B	A	B	B	A	A	A	-	A	B	B	B	A	A	A
Chr1-31	SNP4568	76.316	A	A	B	B	B	B	B	B	A	A	B	A	B	A	B	A	-	B	A	B	A	B	A	B	B	A	A	B	A	B	B	A	B	A	B	B	A	A	A	-	A	B	B	B	A	A	A
Chr1-32	SNP4619	79.7	A	A	A	B	B	B	B	B	A	-	B	A	B	A	B	A	-	B	A	B	A	B	A	B	B	A	A	B	A	B	B	A	B	A	A	B	A	B	A	-	A	B	B	-	A	A	A
Chr1-33	SNP4637	86.655	-	-	A	B	B	-	B	B	A	B	B	-	B	A	-	-	B	B	-	B	B	B	-	B	B	A	A	B	A	B	B	A	B	A	A	-	A	B	A	-	-	B	B	B	A	A	A
Chr1-34	SNP4795	98.369	A	A	A	B	B	B	A	B	A	A	B	A	A	B	B	A	B	B	A	B	B	B	A	-	B	A	A	B	B	B	B	A	B	-	A	B	A	B	A	B	A	B	-	B	A	A	A
Chr1-35	SNP53867	98.681	A	A	A	B	B	B	B	B	A	A	B	A	A	B	B	A	B	B	A	B	B	B	A	-	B	A	A	B	B	B	B	A	B	B	A	B	A	B	A	B	A	B	-	B	A	A	A
Chr1-36	SNP4787	100.873	-	A	-	B	B	B	B	B	-	A	B	-	B	B	B	-	B	B	-	B	B	B	A	B	B	-	A	B	B	B	B	A	B	B	A	B	A	B	-	B	A	B	B	B	-	A	A
Chr1-37	SNP4833	103.393	A	A	A	B	B	B	B	B	A	A	B	A	A	B	B	A	B	B	A	B	B	B	A	B	B	A	A	B	B	B	B	A	B	B	A	B	A	B	A	B	B	B	-	B	A	A	A
Chr1-38	SNP4835	104.307	A	A	A	B	B	B	A	B	A	A	B	A	A	B	B	A	B	B	A	B	B	B	A	B	B	A	A	B	B	B	B	A	B	B	A	B	A	B	A	B	B	B	-	B	A	A	A
Chr1-39	SNP52710	105.535	A	A	A	B	B	B	A	B	A	A	B	A	A	B	B	A	B	B	A	B	B	B	A	B	B	A	A	B	B	B	B	A	B	B	A	B	A	B	A	B	B	B	A	B	A	A	A
Chr1-40	SNP4868	106.455	A	A	A	B	B	B	-	B	A	A	B	A	A	B	B	A	B	B	A	B	B	B	A	B	B	A	A	B	B	B	B	A	B	B	A	B	A	B	A	B	B	B	-	B	A	A	A
Chr1-41	SNP51499	107.816	A	A	A	B	B	B	A	B	A	A	B	A	A	B	-	A	-	B	A	B	B	B	A	-	B	A	A	B	B	B	B	A	B	-	A	B	A	B	A	B	A	B	A	B	A	A	A
Chr1-42	SNP4941	109.158	A	A	A	B	B	A	A	B	A	A	B	A	B	B	B	A	B	B	A	B	B	B	A	A	B	A	A	B	B	B	B	A	B	-	A	B	A	B	A	B	A	B	-	B	A	A	A
Chr1-43	SNP47122	109.78	A	A	A	B	B	A	-	A	A	A	B	A	B	B	B	A	B	B	A	B	B	B	A	A	B	A	A	B	B	B	B	A	B	B	A	B	A	B	A	B	A	B	-	B	A	A	A
Chr1-44	SNP5027	114.398	A	A	A	B	B	A	B	A	A	A	B	A	B	B	B	A	B	A	B	B	B	B	A	A	B	A	A	B	B	B	B	A	A	B	A	B	A	B	A	B	A	B	-	B	A	B	A
Chr1-45	SNP5096	115.313	A	A	A	B	B	A	-	A	A	A	B	A	B	B	B	A	B	A	B	B	B	B	A	A	B	A	A	B	B	B	B	A	A	B	A	B	A	B	B	B	B	B	A	B	A	B	A
Chr1-46	SNP5078	115.61	A	A	A	B	B	A	-	A	A	A	B	A	B	B	B	A	B	A	B	B	B	B	A	A	B	A	A	B	B	B	B	A	A	B	A	B	A	B	A	B	B	B	A	B	A	B	A
Chr1-47	SNP5071	116.853	A	A	A	B	B	A	-	A	A	A	B	A	B	B	B	A	B	A	B	B	B	B	A	A	B	A	A	B	B	B	B	A	A	B	A	B	A	B	A	B	B	B	B	B	A	B	A
Chr1-48	SNP5047	117.161	A	A	A	B	B	A	B	A	A	A	B	A	B	B	B	A	B	A	B	B	B	B	A	A	B	A	A	B	B	B	B	A	A	B	A	B	A	B	A	B	A	B	B	B	A	B	-
Chr1-49	SNP5108	117.783	A	A	A	B	B	A	B	A	A	A	B	A	B	B	B	A	B	A	B	B	B	B	A	A	B	A	A	B	B	B	B	A	A	B	A	B	A	B	B	B	A	B	A	B	A	B	A
Chr1-50	SNP5153	119.308	A	A	A	B	B	A	A	A	A	A	B	A	B	B	B	A	B	A	B	B	B	B	A	A	B	A	A	B	B	B	B	A	A	B	A	B	A	B	B	B	B	B	A	B	A	B	A
Chr1-51	SNP5166	120.211	A	A	A	B	B	A	A	A	B	A	B	A	B	B	B	A	B	A	B	B	B	B	A	A	B	A	A	B	B	B	B	A	A	B	A	B	A	B	B	B	B	B	A	B	A	B	A
Chr1-52	SNP5189	122.041	B	A	A	B	B	A	A	A	B	A	B	A	B	B	B	A	A	A	B	A	B	B	A	A	B	A	A	B	B	B	B	A	A	B	A	B	A	B	B	B	B	B	A	B	A	B	A
Chr1-53	SNP5182	125.21	A	A	B	B	B	A	B	A	B	A	B	A	B	B	B	A	A	A	B	B	B	B	A	-	B	A	A	B	B	B	B	A	A	B	A	B	A	B	B	B	B	B	A	B	A	B	A
Chr1-54	SNP5234	127.76	B	A	B	B	B	A	B	A	B	A	B	A	B	B	B	A	A	A	B	B	B	B	A	A	B	A	A	B	B	B	B	A	A	B	A	B	A	B	B	B	A	B	A	A	A	-	A
Chr1-55	SNP2480	133.114	B	B	B	B	B	A	A	A	B	A	B	A	B	B	B	A	A	A	B	B	B	B	A	B	B	A	A	B	B	B	B	B	A	B	A	B	A	B	B	-	B	B	A	A	A	A	A
Chr1-56	SNP5423	134.966	B	B	A	B	B	A	A	A	B	A	B	A	B	B	B	A	A	A	B	B	B	B	A	B	B	A	A	B	B	B	B	B	A	B	A	B	A	B	B	-	B	B	A	A	A	A	A
Chr1-57	SNP5483	139.95	B	B	A	B	B	A	A	A	B	A	B	B	B	B	B	B	B	A	B	B	B	B	A	B	B	A	A	B	B	B	B	B	A	B	A	B	A	B	B	B	A	A	A	B	A	A	A
Chr1-58	SNP5512	140.859	B	B	A	B	B	A	A	A	B	A	B	B	B	B	B	A	B	A	B	B	B	B	A	B	B	A	A	B	B	B	B	B	A	B	A	B	A	B	A	B	A	A	A	B	A	A	A
Chr1-59	SNP5567	141.763	B	B	A	B	B	A	A	A	B	A	B	B	B	B	B	A	B	A	B	B	B	B	A	B	B	A	A	B	B	B	B	A	A	B	A	B	A	B	A	B	A	A	A	B	A	A	A
Chr1-60	SNP5652	147.011	B	B	A	B	B	A	A	A	B	A	B	B	B	B	B	A	B	A	B	B	B	B	A	B	B	A	A	B	B	B	B	A	A	B	A	B	A	B	A	-	A	A	A	B	A	A	A
Chr1-61	SNP5629	147.314	B	B	B	B	B	A	A	A	B	A	B	B	B	B	B	A	B	A	B	B	B	B	A	B	B	A	A	B	B	B	B	A	A	B	A	B	A	B	A	-	A	A	A	B	A	A	A
Chr1-62	SNP2698	152.853	B	B	B	B	B	A	A	A	B	A	B	B	B	-	B	A	B	A	B	B	B	B	A	B	B	A	A	B	B	B	B	A	A	B	A	-	A	B	A	B	A	A	A	-	A	A	A
Chr1-63	SNP5517	153.785	B	B	B	B	B	A	A	A	B	A	B	B	B	B	B	A	B	A	B	B	B	B	A	B	B	A	A	B	B	B	B	B	A	B	A	B	A	B	A	B	A	A	A	B	A	A	A
Chr1-64	SNP6005	154.694	B	B	B	B	B	A	A	A	B	A	B	B	B	B	B	A	B	A	B	B	B	B	A	B	B	A	A	B	B	B	B	A	A	B	A	B	A	B	A	B	A	A	A	B	A	A	A
Chr1-65	SNP6176	155.297	B	B	A	B	B	A	A	A	B	A	B	B	B	B	B	A	B	A	B	B	B	B	A	B	B	A	A	B	B	B	B	A	A	B	A	B	A	B	A	B	A	A	A	B	A	A	A
Chr1-66	SNP6190	155.595	B	B	A	B	B	A	A	A	B	A	B	B	B	B	B	A	B	A	B	B	B	B	A	B	B	A	A	B	B	B	B	A	A	B	A	B	A	B	A	B	A	A	A	B	A	A	A
Chr1-67	SNP6440	157.47	B	B	A	B	B	A	A	A	B	A	B	B	B	B	B	A	B	-	B	A	B	B	A	B	A	A	A	B	B	B	B	A	A	B	A	B	A	B	A	-	A	A	A	B	A	A	A
Chr1-68	SNP6809	160.415	B	B	B	B	B	A	-	A	B	A	B	B	B	B	A	A	B	A	B	A	B	B	A	B	A	A	A	B	B	B	B	A	A	B	-	B	A	A	A	A	B	B	B	B	A	A	A
Chr1-69	SNP6885	167.555	B	B	B	B	B	A	-	A	B	A	B	B	A	B	A	A	B	A	B	A	B	B	A	B	A	A	A	B	B	B	B	B	A	B	B	B	A	A	A	A	B	B	B	B	A	-	A
Chr1-70	SNP6869	167.886	B	B	B	B	B	A	A	A	B	A	B	B	A	-	A	A	-	A	B	A	B	B	A	B	A	A	A	B	B	B	B	B	A	B	B	B	A	A	A	A	B	B	B	-	A	A	A
Chr1-71	SNP6911	175.405	B	B	B	B	-	A	-	A	B	A	B	B	A	B	A	B	B	A	B	A	B	B	A	B	A	A	A	B	B	B	B	B	A	B	B	B	A	A	A	A	A	B	B	B	A	-	A
Chr1-72	SNP46726	181.294	B	B	A	B	-	A	A	A	B	A	B	B	A	B	A	B	B	A	B	A	B	B	A	B	A	A	A	B	B	B	B	B	A	B	B	B	A	A	A	A	A	B	B	A	A	A	A
Chr1-73	SNP6957	183.525	B	B	B	B	-	A	-	A	B	A	B	B	A	B	A	B	B	A	B	A	B	B	A	B	A	A	A	B	B	B	B	B	A	B	B	B	A	A	A	A	A	B	B	A	A	-	A
Chr1-74	SNP7054	188.716	B	B	B	B	A	A	-	A	B	A	A	B	A	B	A	B	B	A	B	A	B	B	A	B	A	B	B	B	B	B	A	B	B	B	B	B	B	B	A	A	A	B	B	A	A	-	A
Chr1-75	SNP7144	194.295	B	B	B	B	A	A	B	A	A	A	A	B	A	B	A	B	B	A	B	A	B	B	A	B	A	B	B	B	B	B	A	B	A	B	B	B	B	B	A	B	A	B	B	A	A	A	A
Chr1-76	SNP51000	197.446	B	B	A	B	A	A	A	A	A	-	A	B	A	B	A	B	B	A	B	A	B	B	A	B	A	B	B	B	B	A	A	B	A	B	-	B	B	B	A	B	A	B	B	A	A	A	B
Chr1-77	SNP7210	198.688	B	B	A	B	A	A	A	A	A	-	A	B	A	B	A	B	B	A	B	A	B	B	A	B	A	B	B	B	B	A	A	B	B	B	-	B	B	B	A	B	A	B	B	A	A	A	B
Chr1-78	SNP7237	204.884	B	B	A	B	A	A	A	B	A	-	A	B	B	B	A	B	B	A	B	A	B	B	A	B	A	B	B	B	B	A	A	B	A	A	B	B	B	B	A	B	A	B	B	-	A	A	B
Chr1-79	SNP7239	205.498	B	B	A	B	A	A	A	B	A	-	A	B	B	B	A	B	B	A	B	A	B	B	A	B	A	B	B	B	B	A	A	B	A	A	B	B	B	B	A	B	A	B	B	-	A	A	B
Chr1-80	SNP7290	209.221	B	B	A	B	A	A	A	B	A	B	A	B	B	B	A	B	B	A	B	A	B	B	A	B	A	B	B	B	B	A	A	B	A	A	B	B	B	B	A	-	A	B	B	-	A	A	B
Chr1-81	SNP50740	212.582	B	B	B	B	A	A	A	B	A	B	A	B	B	B	A	B	B	A	B	A	B	B	A	B	A	B	B	B	B	A	A	B	A	A	B	B	A	B	A	A	A	B	B	-	A	A	B
Chr1-82	SNP7302	214.469	B	B	B	B	A	A	B	B	A	B	A	B	B	B	A	B	B	A	B	A	B	B	A	B	A	B	B	B	B	A	A	B	A	A	B	B	B	B	A	A	A	B	B	-	A	A	B
Chr1-83	SNP7373	219.453	B	B	B	B	A	A	B	B	A	B	A	B	A	B	A	B	B	A	B	A	B	B	A	B	A	B	B	B	B	A	A	B	A	A	B	B	A	-	A	A	A	B	B	B	A	A	B
Chr1-84	SNP7387	220.07	B	B	-	B	A	A	B	B	A	B	A	B	A	B	A	B	B	A	B	A	B	B	A	B	A	B	B	B	B	A	A	B	A	-	B	B	A	-	A	A	A	B	B	B	A	A	B
Chr1-85	SNP7433	222.976	B	B	B	B	A	A	A	A	A	B	A	B	A	B	B	B	B	A	B	B	B	B	A	B	A	B	B	B	B	A	A	B	A	A	B	B	A	A	A	A	A	B	B	B	A	A	B
Chr1-86	SNP7466	225.222	B	B	-	B	A	A	A	A	A	B	A	B	A	B	B	B	B	A	B	B	B	B	A	B	-	B	B	B	B	A	A	A	A	A	B	B	A	A	A	A	A	B	B	B	A	B	B
Chr1-87	SNP7496	226.183	B	A	B	B	A	A	A	A	A	B	A	B	A	B	B	B	B	A	B	B	B	B	A	B	-	B	B	B	B	A	A	A	A	A	B	B	A	-	A	A	A	B	B	B	A	B	B
Chr1-88	SNP7520	227.736	B	A	B	B	A	A	A	A	A	B	A	B	A	B	B	B	B	A	B	B	B	B	A	B	-	B	B	B	B	A	A	A	A	A	B	B	A	-	A	A	A	B	B	B	A	B	B
Chr1-89	SNP7524	228.657	B	A	-	B	A	A	B	A	A	B	A	B	A	B	B	B	B	A	B	B	B	B	A	B	A	B	B	B	B	A	A	A	A	A	B	B	A	-	A	A	A	B	B	B	A	B	B
Chr1-90	SNP7547	230.201	B	A	B	B	A	A	B	A	A	B	A	B	A	B	B	B	B	A	B	B	B	B	A	B	A	B	B	B	B	A	A	A	A	A	B	B	A	-	A	A	A	B	B	B	A	B	B
Chr1-91	SNP7583	231.744	B	A	-	B	A	A	B	A	A	B	A	B	A	B	B	B	B	A	A	B	B	B	A	B	B	B	B	B	B	A	A	A	B	A	B	B	A	-	B	A	A	B	B	B	A	B	B
Chr1-92	SNP45007	234.913	B	A	-	B	A	A	B	A	A	B	B	B	A	A	B	B	B	A	A	B	B	B	A	B	B	B	B	B	B	A	A	A	B	A	B	B	A	-	B	A	A	B	B	B	A	A	B
Chr1-93	SNP8140	235.53	B	A	B	B	A	A	B	A	A	B	B	B	A	A	B	B	B	A	A	B	B	B	A	B	B	B	B	B	B	A	A	A	B	A	B	B	A	-	B	A	A	B	B	B	A	A	B
Chr1-94	SNP3042	236.148	B	A	-	B	A	A	B	A	A	B	B	B	A	A	B	B	B	A	A	B	B	B	A	B	B	B	B	B	B	A	A	A	B	A	B	B	A	-	B	A	A	B	B	B	A	A	B
Chr1-95	SNP8006	236.46	B	A	-	B	A	A	B	A	A	B	B	B	A	A	B	B	B	A	A	B	B	B	A	B	B	B	B	B	B	A	A	A	B	A	B	B	A	-	B	-	A	B	B	B	A	A	B
Chr1-96	SNP8259	239.867	B	A	-	B	A	A	B	A	A	B	B	B	A	A	B	B	B	A	A	B	B	B	A	B	B	B	B	B	B	A	A	A	B	A	B	B	A	B	B	-	A	B	B	B	A	A	B
Chr1-97	SNP8273	242.609	B	A	A	B	A	A	B	A	-	B	B	B	A	A	B	B	B	A	A	B	B	B	A	B	B	B	B	B	B	A	A	A	B	A	B	B	A	B	A	-	A	B	B	B	A	B	B
Chr1-98	SNP8267	243.263	B	A	A	B	A	A	B	A	A	B	B	B	A	A	B	B	B	A	A	B	B	B	A	B	B	B	B	B	B	A	A	A	B	A	B	B	A	B	A	A	A	B	B	B	A	A	B
Chr1-99	SNP8044	244.797	B	A	B	B	A	A	B	A	A	B	B	B	A	A	B	B	B	A	A	B	B	B	A	B	B	B	B	B	B	A	A	A	B	A	B	B	A	-	B	A	A	B	B	B	A	A	B
Chr1-100	SNP49569	245.093	B	A	B	B	A	A	B	A	A	B	B	B	A	A	B	B	B	A	A	B	B	B	A	B	B	B	B	B	B	A	A	A	B	A	B	B	A	-	B	A	A	B	B	B	A	A	B
Chr1-101	SNP7740	245.398	B	A	B	B	A	A	B	A	A	B	B	B	A	A	B	B	B	A	A	B	B	B	A	B	B	B	B	B	B	A	A	A	B	A	B	B	A	-	B	A	A	B	B	B	A	A	B
Chr1-102	SNP7828	246.011	B	A	B	B	A	A	B	A	A	B	B	B	A	A	B	B	B	A	A	B	B	B	A	B	B	B	B	B	B	A	A	A	B	A	B	B	A	-	B	A	A	A	B	B	A	A	B
Chr1-103	SNP8350	250.692	B	B	A	B	A	A	B	A	A	B	B	B	A	A	B	B	B	A	A	B	A	B	B	B	B	B	B	B	B	A	B	A	B	A	B	B	A	-	A	-	A	A	B	B	A	A	B
Chr1-104	SNP8370	253.922	B	B	-	B	A	A	B	A	A	B	B	B	B	A	B	B	B	A	A	B	A	A	B	B	A	B	B	B	B	A	A	-	B	A	B	B	A	B	A	A	A	A	B	B	A	A	B
Chr1-105	SNP47703	255.557	B	B	-	A	A	A	B	A	A	B	B	B	B	A	B	-	A	A	A	B	A	A	B	B	A	B	B	B	B	A	A	A	B	A	B	B	A	B	A	A	A	A	B	B	A	A	-
Chr1-106	SNP46877	256.831	B	B	A	A	A	A	B	A	A	A	B	B	B	A	B	B	A	A	A	B	A	A	B	B	A	B	B	B	B	A	A	A	B	A	B	B	A	B	A	A	A	A	B	B	A	B	B
Chr1-107	SNP41303	262.679	B	B	B	A	A	A	B	B	A	A	B	A	B	-	B	B	A	A	A	B	B	A	B	B	A	B	A	B	B	A	A	-	B	A	B	B	A	B	A	A	A	A	B	-	A	B	B
Chr1-108	SNP47236	263.623	B	B	A	A	A	A	B	B	A	A	B	A	B	A	B	B	A	A	A	B	B	A	B	B	A	B	A	B	B	A	A	-	B	A	B	B	A	B	A	A	A	A	B	-	A	B	B
Chr1-109	SNP48023	273.228	B	B	-	A	A	A	B	B	A	A	B	A	B	A	B	B	A	A	A	B	B	A	B	B	A	B	A	B	B	A	A	-	B	A	B	B	A	B	A	A	A	A	B	A	A	B	B
Chr1-110	SNP8504	275.532	B	B	A	A	A	A	B	B	A	A	B	A	B	A	B	B	A	A	A	B	B	B	B	B	A	B	A	B	B	A	A	-	B	A	B	B	B	B	A	A	A	A	B	-	B	B	-
Chr1-111	SNP8494	276.154	B	B	-	A	A	A	B	B	A	A	B	A	B	A	B	B	A	A	A	B	B	B	B	B	A	B	A	B	B	A	A	A	B	A	B	B	B	B	A	A	A	A	B	-	B	B	B
Chr1-112	SNP8529	277.08	B	B	-	A	A	A	B	B	B	A	B	A	B	A	B	B	A	A	A	B	B	B	B	B	A	B	A	B	B	A	A	-	B	A	B	B	B	B	A	A	A	A	B	-	B	B	B
Chr1-113	SNP8823	290.576	B	B	B	B	A	A	B	B	A	A	B	A	B	A	B	B	A	B	A	A	A	B	B	B	B	B	B	B	B	A	A	-	B	B	B	B	B	B	A	A	-	B	A	B	B	-	A
Chr1-114	SNP8813	300.941	B	B	B	B	A	A	A	B	A	A	B	A	B	A	B	B	A	B	A	A	A	B	B	B	B	B	B	B	B	A	A	-	B	-	B	B	B	B	A	A	-	B	A	B	B	-	A
Chr1-115	SNP47941	303.216	B	B	B	B	A	A	-	B	A	A	B	A	B	A	B	B	B	B	A	A	-	B	B	B	B	B	B	B	B	A	A	-	B	-	B	B	B	B	A	A	-	B	A	A	B	-	A
Chr1-116	SNP8780	304.829	B	B	B	A	A	A	-	B	A	A	B	A	B	A	B	B	B	B	A	A	-	B	B	B	B	B	B	B	B	A	A	-	B	-	B	B	B	B	A	A	B	B	A	A	B	A	A
Chr1-117	SNP8777	305.446	B	B	B	A	A	A	B	B	A	A	B	A	B	A	B	B	B	B	A	A	-	B	B	B	B	B	B	B	B	A	A	-	B	-	B	B	B	B	A	A	B	B	A	A	B	A	A
Chr1-118	SNP8716	320.922	A	A	B	A	A	A	A	A	A	-	A	A	-	A	B	B	A	A	A	A	A	B	B	B	A	A	A	B	B	A	A	-	B	B	A	-	B	B	A	-	B	A	B	A	B	B	A
Chr1-119	SNP8694	321.903	A	A	B	A	A	A	A	A	A	B	A	A	A	A	B	B	-	A	A	A	A	B	B	A	A	A	A	B	B	A	A	-	B	-	A	B	B	B	A	-	B	A	B	A	B	B	A
Chr1-120	SNP42058	350.013	B	B	B	B	B	A	B	B	B	B	B	A	B	A	B	A	B	B	A	A	B	B	B	B	B	B	B	B	A	A	A	-	B	B	A	B	A	B	A	-	A	B	B	B	A	-	A
Chr1-121	SNP8916	351.28	B	B	B	B	B	A	A	B	B	B	B	A	B	A	B	A	B	B	B	A	B	B	B	B	B	B	B	B	A	A	A	-	B	B	A	B	A	B	A	-	A	B	B	B	A	B	A
Chr1-122	SNP41612	353.914	A	B	B	B	B	A	A	B	B	B	B	A	A	A	-	A	B	B	B	A	B	B	B	B	B	B	B	B	A	A	A	-	B	B	A	B	A	B	B	-	A	B	B	B	A	-	A
Chr1-123	SNP8943	354.542	A	B	B	B	B	A	A	B	B	B	B	A	A	A	B	A	B	B	B	A	B	B	B	B	B	A	B	B	A	A	A	-	B	B	A	B	A	B	B	-	A	B	A	B	A	B	A
Chr1-124	SNP42288	361.84	A	B	B	B	B	B	B	B	B	B	-	A	A	A	B	A	B	B	A	A	B	B	B	B	-	A	B	B	A	A	A	A	A	B	A	-	A	B	B	-	A	A	A	B	A	-	A
Chr1-125	SNP8983	365.514	A	B	B	A	B	B	B	B	B	B	B	A	A	B	B	A	B	B	A	A	B	B	B	B	A	A	B	B	A	A	A	A	-	B	A	B	A	B	B	A	A	-	A	B	A	-	A
Chr1-126	SNP1641	369.262	A	B	A	A	B	B	A	B	B	B	A	A	A	B	B	B	B	B	-	A	B	B	B	B	-	A	B	B	A	A	A	-	A	B	A	B	A	B	B	-	A	-	A	B	A	-	A
Chr1-127	SNP9005	371.25	A	B	A	A	B	B	A	B	B	B	A	A	A	B	A	B	B	B	B	A	B	B	B	B	-	A	B	B	A	A	A	A	A	B	A	B	A	B	B	-	A	-	A	B	A	-	A
Chr1-128	SNP9018	377.139	A	B	A	B	B	B	A	B	B	B	A	A	A	B	A	B	B	B	B	A	B	B	B	B	A	A	B	B	A	A	A	A	A	B	B	B	A	B	B	A	A	-	A	A	B	A	A
Chr1-129	SNP9057	389.809	A	B	A	B	B	B	A	B	B	B	B	A	A	B	A	A	B	B	B	A	B	A	B	B	-	A	A	A	B	B	A	-	A	B	A	B	B	B	B	-	A	-	A	A	B	A	A
Chr1-130	SNP48812	392.069	A	B	A	B	B	B	B	B	B	B	B	A	A	B	A	A	B	B	B	A	B	A	B	B	-	A	A	A	B	B	A	-	A	B	A	B	B	B	B	-	A	-	A	A	B	A	A
Chr2-1	SNP9108	0	A	A	B	B	B	A	-	B	B	A	-	B	B	B	B	B	A	A	B	A	B	A	B	A	B	B	A	B	A	A	A	B	A	A	A	B	B	B	B	B	B	A	A	A	A	A	A
Chr2-2	SNP52777	3.23	A	A	B	B	B	A	B	B	B	A	-	B	B	B	B	B	A	A	B	A	B	A	B	A	B	B	A	B	A	A	A	B	A	A	A	B	B	B	B	B	B	A	A	A	A	-	A
Chr2-3	SNP52770	3.53	A	A	B	B	B	A	B	B	B	A	A	B	B	B	B	B	A	A	B	A	B	A	B	A	B	B	A	B	A	A	A	B	A	A	A	B	B	B	B	B	B	A	A	A	A	-	A
Chr2-4	SNP9144	8.118	A	A	B	B	B	-	B	B	B	A	A	A	A	B	A	B	A	A	B	A	B	A	B	B	B	B	A	B	A	A	A	B	A	B	A	B	B	B	B	B	B	A	A	A	A	-	A
Chr2-5	SNP47695	12.294	A	A	B	B	B	-	B	B	B	A	A	A	A	B	A	A	A	A	B	A	B	B	B	B	B	B	A	B	B	A	A	B	A	B	A	B	B	B	B	B	B	A	A	A	A	-	A
Chr2-6	SNP2325	14.894	A	A	B	B	B	A	-	B	B	A	A	A	A	B	A	A	A	A	B	A	B	A	B	B	B	B	A	A	B	A	A	B	A	B	A	B	B	B	B	B	B	A	A	A	A	-	A
Chr2-7	SNP9157	16.467	A	A	B	B	B	A	-	B	B	A	A	A	A	B	A	A	A	A	B	A	B	B	B	B	B	B	A	A	B	A	A	B	A	B	A	B	B	B	B	B	B	A	A	A	A	-	A
Chr2-8	SNP9169	21.658	A	A	-	B	B	A	B	B	B	A	A	A	A	B	B	A	A	A	B	A	B	A	B	B	B	-	A	A	A	A	A	A	A	A	-	B	B	B	B	B	B	A	-	A	A	-	A
Chr2-9	SNP47829	25.018	A	A	B	B	B	A	B	B	B	A	A	A	A	B	B	-	A	A	B	A	B	A	A	B	B	-	B	A	A	A	A	A	A	A	B	B	B	B	B	B	B	A	B	A	A	-	A
Chr2-10	SNP9226	28.741	B	A	-	B	B	A	A	B	B	-	A	A	A	B	B	-	A	A	B	A	B	A	A	B	B	A	B	A	A	A	A	A	A	A	B	A	B	B	B	-	B	A	B	A	A	-	A
Chr2-11	SNP52997	30.69	B	A	B	B	B	A	-	B	B	B	A	A	A	B	B	A	A	A	B	A	B	A	A	B	B	A	B	B	A	A	A	A	A	A	B	A	B	B	B	-	B	A	B	A	A	-	A
Chr2-12	SNP52205	34.672	B	A	B	B	B	A	B	B	B	B	A	A	A	B	B	A	A	B	B	A	B	A	A	B	A	A	B	B	A	A	A	A	A	A	B	A	B	A	B	-	B	A	-	A	A	A	A
Chr2-13	SNP54161	39.757	A	A	B	B	B	A	-	B	B	B	A	A	A	B	B	A	A	B	-	A	B	A	A	B	A	A	B	B	A	A	A	A	A	A	B	A	B	A	A	B	B	A	B	A	A	-	A
Chr2-14	SNP9291	46.65	A	A	B	B	B	A	A	B	B	B	A	B	A	B	B	A	A	B	B	A	B	A	A	B	A	A	B	B	A	B	A	A	A	A	B	A	A	A	-	B	B	A	B	A	A	-	A
Chr2-15	SNP9285	48.538	A	A	B	B	B	A	B	B	B	B	A	-	A	B	B	A	A	B	B	A	-	A	A	B	A	A	B	B	A	B	A	A	A	A	B	A	B	A	-	-	B	A	B	A	A	A	A
Chr2-16	SNP9400	61.726	B	A	A	A	B	B	B	B	-	A	A	-	A	B	A	A	B	A	A	A	B	A	A	B	A	A	B	B	A	B	A	B	A	A	B	A	-	B	A	A	B	A	B	A	A	-	A
Chr2-17	SNP47765	66.406	B	A	A	A	B	B	B	B	B	A	A	-	A	B	-	A	B	A	A	A	-	B	A	B	A	A	B	B	A	B	A	B	A	A	-	A	-	B	B	A	B	A	B	B	A	A	B
Chr2-18	SNP9502	70.78	B	A	A	A	B	B	B	B	A	A	A	-	A	B	-	A	B	A	B	A	-	B	A	B	A	A	B	B	A	B	B	B	A	A	-	A	A	B	B	A	B	A	B	B	A	A	B
Chr2-19	SNP9497	71.397	B	A	A	A	B	B	B	B	A	A	A	-	A	B	-	A	B	A	B	A	-	B	A	B	A	A	B	B	A	B	B	B	A	A	B	A	A	B	B	A	B	A	B	B	A	A	B
Chr2-20	SNP9516	71.704	B	A	A	A	B	B	B	B	A	A	A	-	A	B	A	A	B	A	B	A	A	B	A	B	A	A	B	B	A	B	B	B	A	A	-	A	A	B	B	A	B	A	B	B	A	A	B
Chr2-21	SNP9558	72.636	B	A	A	A	B	B	B	B	A	A	A	-	A	B	-	A	B	A	B	A	B	A	A	B	A	A	B	B	A	B	B	B	A	A	A	A	A	B	B	A	B	A	B	B	A	A	B
Chr2-22	SNP9578	74.547	B	A	A	A	B	B	B	B	A	A	A	-	A	B	-	A	B	A	B	A	B	A	A	B	A	A	B	B	A	B	A	B	A	A	A	A	A	B	B	A	B	A	B	B	A	A	B
Chr2-23	SNP1290	78.951	B	A	A	A	B	B	B	B	A	A	A	-	A	B	B	A	B	A	B	A	B	A	A	B	A	A	B	B	A	B	A	B	A	A	A	A	A	B	-	A	B	A	B	B	A	A	B
Chr2-24	SNP9667	80.544	B	A	A	A	B	B	A	B	A	A	A	-	A	B	B	A	B	A	B	A	B	A	A	B	A	A	B	B	A	B	A	B	B	A	A	A	A	B	-	A	B	A	B	B	A	A	B
Chr2-25	SNP9757	81.81	B	A	A	A	B	B	A	B	A	A	A	-	A	B	B	A	B	A	B	A	B	A	A	B	A	A	B	B	A	B	A	B	B	A	B	A	A	B	B	A	B	A	B	B	A	A	B
Chr2-26	SNP9723	82.736	B	A	A	A	B	B	A	B	A	A	A	-	A	B	B	A	B	A	B	A	B	A	A	B	A	A	B	B	A	B	A	B	B	A	B	A	A	B	B	A	B	A	B	B	A	A	B
Chr2-27	SNP9828	85.759	B	A	A	A	B	B	A	B	B	A	A	B	A	B	B	A	B	B	B	A	B	A	A	B	A	A	B	B	A	B	A	B	B	A	B	A	A	B	B	A	B	A	B	B	A	A	A
Chr2-28	SNP47008	89.822	B	A	B	A	B	B	-	B	B	A	A	B	A	B	B	A	B	B	B	A	B	A	A	B	A	A	B	B	A	B	A	A	B	A	B	A	A	B	B	-	B	A	B	A	A	A	B
Chr2-29	SNP9919	90.436	B	A	B	A	B	B	A	B	B	A	A	B	A	B	B	A	B	B	B	A	B	A	A	B	A	A	B	B	A	B	A	A	B	A	B	A	A	B	B	A	B	A	B	A	A	A	B
Chr2-30	SNP9924	91.042	B	A	B	A	B	B	A	B	B	A	A	B	A	B	B	A	B	B	B	A	B	A	A	B	A	A	B	B	A	B	A	A	B	A	B	A	A	B	B	A	B	A	B	A	A	A	A
Chr2-31	SNP9940	91.652	B	A	B	A	B	B	A	B	B	A	-	B	A	B	B	A	B	B	B	A	B	A	A	B	A	A	B	B	A	B	A	A	B	A	B	A	A	B	B	A	B	A	B	A	A	A	A
Chr2-32	SNP46706	95.206	B	A	A	A	B	B	A	B	B	A	-	B	A	B	B	A	B	B	B	A	B	A	A	-	A	A	B	B	A	B	A	A	B	A	B	A	A	B	B	A	B	A	B	A	A	A	A
Chr2-33	SNP10034	97.381	B	A	A	A	B	B	A	B	B	A	A	A	A	B	B	A	B	B	B	A	B	A	A	-	A	A	B	B	A	B	A	A	B	B	B	A	A	B	B	A	A	A	B	A	A	A	A
Chr2-34	SNP10068	98.308	B	A	A	A	B	B	A	B	B	A	-	A	A	B	B	A	-	B	B	A	B	A	A	-	A	A	B	B	A	B	A	A	B	B	B	A	A	B	B	A	B	A	B	A	A	A	A
Chr2-35	SNP10125	100.538	B	A	A	A	B	B	A	B	B	B	-	A	A	B	B	-	B	B	B	A	B	A	B	A	A	A	B	B	A	B	A	A	B	B	B	A	A	B	B	A	B	A	B	A	A	A	A
Chr2-36	SNP10151	101.773	B	A	-	A	B	B	A	B	B	B	-	A	A	B	B	-	B	B	B	A	B	A	B	A	A	A	B	B	A	B	A	A	A	B	B	A	A	B	B	A	B	A	B	A	A	A	A
Chr2-37	SNP10243	103.039	B	A	A	A	B	B	A	B	B	B	-	A	A	B	B	-	B	B	B	A	B	A	B	A	A	A	B	B	A	B	A	A	A	B	B	A	A	B	B	-	B	A	B	A	A	A	A
Chr2-38	SNP10208	104.274	B	A	A	A	B	B	A	B	B	B	-	A	A	B	B	-	B	B	B	A	B	A	B	A	A	A	B	B	A	B	A	A	A	B	B	A	A	B	B	-	B	A	B	A	A	A	A
Chr2-39	SNP10217	105.183	B	A	B	A	B	B	A	B	B	B	-	A	A	B	B	-	B	B	B	A	B	A	B	A	A	A	B	B	A	B	A	A	A	B	B	A	A	B	B	-	B	A	B	A	A	A	A
Chr2-40	SNP10260	106.418	B	A	B	A	B	B	A	B	B	B	-	A	A	B	B	-	B	B	B	A	B	A	B	A	A	A	B	B	A	B	A	A	A	B	B	A	A	B	B	-	B	A	B	A	A	A	A
Chr2-41	SNP10240	110.101	B	A	B	A	B	B	B	B	B	B	B	A	A	B	B	B	B	B	B	A	B	A	B	B	A	A	B	B	A	B	A	A	A	B	B	A	-	B	B	B	B	A	B	A	-	A	B
Chr2-42	SNP10305	113.731	B	A	B	A	B	B	A	B	B	B	-	A	A	B	B	-	B	B	B	A	B	A	B	A	A	A	B	B	A	B	A	A	A	B	B	A	A	B	B	B	B	A	B	A	A	A	A
Chr2-43	SNP10323	114.034	B	A	B	A	B	B	A	B	B	B	-	A	A	B	B	-	B	B	B	A	B	A	B	A	A	A	B	B	A	B	A	A	A	B	B	A	A	B	B	-	B	A	B	A	A	A	A
Chr2-44	SNP11105	115.921	B	A	A	A	B	B	A	B	B	B	-	A	A	B	B	-	B	B	B	A	B	A	B	A	A	A	B	B	B	B	A	A	A	B	B	A	A	B	B	B	B	A	B	A	A	A	A
Chr2-45	SNP10895	117.525	B	A	A	A	B	B	A	B	B	B	-	A	A	B	B	-	-	B	B	A	B	A	B	A	A	A	B	B	B	B	A	A	A	B	B	A	A	B	B	B	B	A	B	A	A	A	A
Chr2-46	SNP10786	118.154	B	A	A	A	B	B	A	B	B	B	-	A	A	B	B	-	B	B	B	A	B	A	B	A	A	A	B	B	B	B	A	A	A	B	B	A	A	B	B	B	B	A	B	A	A	A	A
Chr2-47	SNP10618	119.08	B	A	B	A	B	B	A	B	B	B	-	A	A	B	B	-	B	B	B	A	B	A	B	A	A	A	B	B	B	B	A	A	A	B	B	A	A	B	B	B	B	A	B	A	A	A	A
Chr2-48	SNP16152	119.386	B	A	B	A	B	B	A	B	B	B	-	A	A	B	B	-	B	B	B	A	B	A	B	A	A	A	B	B	B	B	A	A	A	B	B	A	A	B	B	B	B	A	B	A	A	A	A
Chr2-49	SNP10976	120.324	B	A	B	A	B	B	A	B	B	B	-	-	A	B	B	-	B	B	B	A	B	A	B	A	A	A	B	B	B	B	A	A	A	B	B	A	A	B	B	B	B	A	B	A	A	A	A
Chr2-50	SNP11041	120.941	B	A	B	A	B	B	A	B	B	B	-	-	A	B	B	-	B	B	B	A	B	A	B	A	A	A	B	B	B	B	A	A	A	B	B	A	A	B	B	B	B	A	B	A	A	A	A
Chr2-51	SNP11116	121.856	B	A	B	A	B	B	A	B	B	B	-	-	A	B	B	-	B	B	B	A	B	A	B	A	A	A	B	B	B	B	A	A	A	B	B	A	A	B	B	B	B	A	B	A	A	A	A
Chr2-52	SNP11196	123.083	B	A	B	A	B	B	B	B	A	B	B	-	A	B	B	-	B	B	B	A	B	A	B	A	A	A	B	B	B	B	A	A	A	B	B	A	A	B	B	B	B	A	B	A	A	A	A
Chr2-53	SNP11328	123.704	B	A	B	A	B	B	B	B	A	B	-	A	-	B	B	-	B	B	B	A	B	-	B	A	A	A	B	B	B	B	A	A	A	B	B	A	A	B	B	B	B	A	B	A	A	A	A
Chr2-54	SNP11296	124.021	B	A	B	A	B	B	B	B	A	B	-	B	A	B	-	-	B	B	B	A	B	A	B	A	A	A	-	B	B	B	A	A	A	B	B	A	A	B	B	B	B	A	B	A	A	A	A
Chr2-55	SNP11451	125.97	B	A	B	A	B	B	B	B	A	B	-	-	A	B	B	-	B	B	B	A	B	A	B	-	A	A	B	A	B	B	A	A	A	B	B	A	A	B	B	B	B	A	B	A	A	A	A
Chr2-56	SNP11442	128.201	B	A	A	A	B	B	B	B	A	B	-	A	A	B	B	-	B	B	B	A	B	A	B	-	A	A	B	A	B	B	A	A	A	B	B	A	A	B	B	B	B	A	B	A	A	A	A
Chr2-57	SNP11281	129.181	B	A	A	A	B	B	-	B	A	B	A	A	A	B	B	A	-	B	B	A	B	A	B	A	A	A	B	B	B	B	A	A	A	B	B	A	A	B	B	B	B	A	B	A	A	A	A
Chr2-58	SNP11488	131.58	B	A	A	A	B	B	A	B	A	B	-	-	A	B	B	-	-	B	B	A	B	A	B	-	A	A	B	A	-	B	A	A	A	B	B	A	A	B	B	B	B	A	B	A	A	A	A
Chr2-59	SNP11591	132.888	B	A	A	A	B	B	A	B	A	B	-	A	A	B	B	-	B	B	B	A	B	A	B	-	A	A	B	A	B	B	A	A	A	B	B	A	A	B	A	B	B	A	B	A	A	A	A
Chr2-60	SNP11620	133.509	B	A	A	A	B	B	A	B	A	B	B	-	A	B	B	-	B	B	B	A	B	A	B	-	A	A	B	A	B	B	A	A	A	B	B	A	A	B	A	B	B	A	B	A	A	A	A
Chr2-61	SNP11707	135.409	B	A	A	A	B	B	A	B	A	B	B	B	A	B	B	-	B	B	B	A	B	A	B	A	A	A	B	A	B	B	A	A	A	B	B	A	A	B	A	B	B	A	B	A	A	A	A
Chr2-62	SNP41510	138.26	B	A	B	A	B	B	B	B	A	B	B	A	A	B	B	-	B	B	B	A	B	A	B	A	A	A	B	A	B	B	A	A	A	B	B	A	A	B	A	B	B	A	B	A	A	A	A
Chr2-63	SNP11685	139.487	B	A	B	A	B	B	B	B	A	B	B	B	A	B	B	-	B	B	B	A	B	A	B	A	A	A	B	A	B	B	A	A	A	B	B	A	A	B	A	B	B	A	B	A	A	A	A
Chr2-64	SNP47953	142.021	B	A	B	A	B	B	B	B	A	B	B	A	A	B	B	A	B	B	B	A	B	A	B	A	A	A	B	A	B	B	A	B	A	B	B	A	A	B	A	-	B	A	B	A	A	A	A
Chr2-65	SNP11739	144.223	B	A	A	A	B	B	A	B	A	B	B	A	-	B	B	A	B	B	B	A	B	A	B	A	A	A	B	A	B	B	A	A	A	B	B	A	A	B	A	B	B	A	B	A	A	A	A
Chr2-66	SNP11888	147.039	B	A	A	A	B	B	A	B	A	B	B	A	A	B	B	A	B	B	B	A	B	A	B	A	A	A	B	A	B	B	A	B	A	B	B	A	A	B	A	B	B	A	B	A	A	A	A
Chr2-67	SNP11874	147.668	B	A	-	A	B	B	-	B	A	B	B	A	A	B	B	-	B	B	B	A	B	A	B	A	A	A	B	A	B	B	A	B	A	B	B	A	A	B	A	B	B	A	B	A	A	A	A
Chr2-68	SNP48283	147.982	B	A	B	A	B	B	B	B	A	B	B	A	A	B	B	A	B	B	B	A	B	A	B	A	A	A	B	A	B	B	A	B	A	B	B	A	A	B	A	-	B	A	B	A	A	A	A
Chr2-69	SNP43611	148.892	B	A	B	A	B	B	B	B	A	B	B	A	A	B	B	A	B	B	B	A	B	A	B	A	A	A	B	A	B	B	A	B	A	B	B	A	A	B	A	B	B	A	B	A	A	A	A
Chr2-70	SNP11906	151.067	B	A	A	A	B	B	A	A	A	B	-	A	A	B	B	A	B	B	B	A	B	A	B	A	A	A	B	A	B	B	A	B	A	B	B	A	A	B	A	B	B	A	B	A	A	A	A
Chr2-71	SNP11920	151.971	B	A	A	A	A	B	A	A	A	B	-	A	A	B	B	A	B	B	B	A	B	A	B	A	A	A	B	A	B	B	A	B	A	B	B	A	A	B	A	B	B	A	B	A	A	A	A
Chr2-72	SNP11962	153.495	B	A	B	A	A	B	B	A	A	B	-	A	A	B	B	A	B	B	B	A	B	A	B	A	A	A	B	A	B	B	A	B	A	B	B	A	A	B	A	B	B	A	B	A	A	A	A
Chr2-73	SNP11990	154.715	B	A	B	A	A	B	B	A	A	A	-	A	A	B	B	A	B	B	B	A	B	A	B	A	A	A	B	A	B	B	A	B	A	B	B	A	A	B	A	B	B	A	B	A	A	A	A
Chr2-74	SNP55992	155.958	B	A	B	A	A	B	B	A	A	A	-	A	A	B	B	-	B	B	B	A	B	A	B	A	A	A	B	A	B	B	A	B	A	B	B	A	A	B	A	B	B	A	B	A	A	A	A
Chr2-75	SNP54482	156.889	B	A	B	A	A	B	B	A	A	A	B	A	A	B	B	A	B	B	B	A	B	A	B	A	A	A	B	A	B	B	A	B	A	B	B	A	A	B	A	B	B	A	B	A	A	A	A
Chr2-76	SNP12088	158.109	B	A	A	A	A	B	A	A	A	A	B	A	A	B	B	A	B	B	B	A	B	A	B	A	A	A	B	A	B	B	A	B	A	B	B	A	A	B	A	B	B	A	B	A	A	A	A
Chr2-77	SNP49453	158.715	B	A	A	A	A	B	A	A	A	A	B	A	A	B	B	A	B	B	B	A	B	A	B	A	A	A	B	A	B	B	A	B	A	B	B	A	A	B	A	B	B	A	B	A	A	A	A
Chr2-78	SNP12038	159.314	B	A	A	A	A	B	A	A	A	A	B	A	A	B	B	A	B	B	B	A	B	A	B	A	A	A	B	A	B	B	A	B	A	B	B	A	A	B	A	B	B	A	B	A	A	A	A
Chr2-79	SNP12117	160.613	B	A	-	A	A	B	B	A	A	A	-	A	A	B	B	A	-	B	B	A	B	A	B	A	A	A	B	A	B	B	A	B	A	B	A	A	A	B	A	B	B	A	B	A	A	A	A
Chr2-80	SNP12104	161.904	B	A	B	A	A	B	B	A	A	A	B	A	A	B	B	A	B	B	B	A	B	A	B	A	A	A	B	A	B	B	A	B	A	B	A	A	A	B	A	B	B	A	B	A	A	A	A
Chr2-81	SNP50421	162.2	B	A	B	A	A	B	B	A	A	A	B	A	A	B	B	A	B	B	B	A	B	A	B	A	A	A	B	A	B	B	A	B	A	B	A	A	A	B	A	B	B	A	B	A	A	A	A
Chr2-82	SNP12216	165.664	B	A	B	A	A	B	B	A	A	A	A	A	A	B	B	A	B	B	B	A	B	A	B	A	A	A	B	A	B	B	B	B	A	B	B	A	A	B	A	A	B	A	B	A	A	A	A
Chr2-83	SNP54928	167.517	B	A	-	A	A	B	B	B	A	A	A	A	A	B	B	A	B	B	B	A	B	A	B	A	A	A	B	A	A	B	B	B	A	B	B	A	A	B	A	A	B	A	B	A	A	A	A
Chr2-84	SNP12308	168.752	B	A	A	A	A	B	-	B	A	A	A	A	A	B	B	A	B	B	B	A	B	A	B	A	A	A	B	A	A	B	B	B	A	B	B	A	A	B	A	A	B	A	B	A	A	A	A
Chr2-85	SNP12280	169.695	B	A	A	A	A	B	B	B	A	A	A	A	A	B	B	-	B	B	B	A	B	A	B	A	A	A	B	A	A	B	B	B	A	B	B	A	A	B	A	-	B	A	B	A	A	A	-
Chr2-86	SNP12264	170.621	B	A	B	A	A	B	B	B	A	A	A	A	A	B	B	A	B	B	B	A	B	A	B	A	A	A	B	A	A	B	B	B	A	B	B	A	A	B	A	A	B	A	B	A	A	A	A
Chr2-87	SNP12361	172.497	B	A	A	A	A	B	-	B	A	A	A	A	A	B	B	A	B	B	B	A	B	A	B	A	A	A	B	A	A	B	B	B	A	B	B	A	A	B	A	A	B	A	B	A	A	A	A
Chr2-88	SNP12406	175.686	B	A	A	A	A	B	-	B	B	A	A	A	A	B	B	A	B	B	B	A	B	A	B	A	A	A	B	A	A	B	A	B	A	B	B	A	A	B	A	A	B	A	B	A	A	A	A
Chr2-89	SNP12420	176.595	B	A	-	A	A	B	B	B	B	A	A	A	A	B	B	A	B	B	B	A	B	A	B	A	A	A	B	A	A	B	A	B	A	B	B	A	A	B	A	A	B	A	B	A	A	A	A
Chr2-90	SNP12431	178.437	B	A	-	A	A	B	B	B	B	A	A	A	A	B	B	A	B	B	B	A	B	A	B	A	A	A	B	A	A	B	A	B	A	B	B	A	A	A	A	A	B	A	B	A	A	A	A
Chr2-91	SNP12438	179.38	B	A	A	A	A	B	-	B	B	A	A	A	A	B	B	A	-	B	B	A	B	A	B	A	A	A	B	A	A	B	A	B	A	B	B	A	A	A	A	A	B	A	B	A	A	A	A
Chr2-92	SNP12520	184.998	B	B	-	A	A	B	B	B	B	A	A	A	A	B	A	B	B	B	B	B	B	A	B	A	A	A	B	A	A	B	B	B	A	A	B	A	A	A	A	-	B	A	B	A	A	B	A
Chr2-93	SNP12537	188.928	B	B	A	A	A	B	-	B	B	A	A	A	A	B	A	B	B	B	B	B	B	A	B	A	A	A	B	A	A	B	B	B	A	A	B	A	A	A	A	A	A	A	B	A	A	B	A
Chr2-94	SNP45085	190.14	B	B	A	A	A	B	B	B	B	A	A	A	A	B	A	B	B	B	B	B	B	A	B	A	A	A	B	A	A	B	B	B	A	B	B	A	A	A	A	A	A	A	B	A	A	B	A
Chr2-95	SNP12549	191.665	B	B	A	A	A	B	-	B	B	A	A	A	A	B	A	B	B	B	B	B	B	A	B	A	A	A	B	A	A	B	B	B	A	-	B	A	A	A	A	-	A	A	B	A	A	B	A
Chr2-96	SNP12572	194.834	B	B	A	A	A	B	-	B	B	A	A	A	A	B	A	A	B	B	B	A	A	A	B	A	A	A	B	A	A	B	B	B	A	-	B	A	A	A	A	-	A	A	B	A	A	B	A
Chr2-97	SNP53242	196.686	B	B	A	A	A	B	B	B	B	A	A	A	A	B	A	A	B	B	A	A	A	A	B	A	A	A	B	A	A	B	B	B	A	-	B	A	A	A	A	A	A	A	B	A	A	B	A
Chr2-98	SNP42322	196.99	B	B	A	A	A	B	B	B	B	A	A	A	A	B	A	A	-	B	A	A	A	A	B	A	A	A	B	A	A	B	B	B	A	A	B	A	A	A	A	A	A	A	B	A	A	-	A
Chr2-99	SNP12599	198.877	B	B	A	A	A	B	-	B	B	A	A	A	A	B	A	A	B	B	A	A	A	A	B	A	A	A	B	A	A	B	B	B	A	A	B	A	A	A	A	A	A	A	B	A	A	A	A
Chr2-100	SNP45037	200.707	B	B	A	A	A	B	A	B	B	A	A	A	A	B	A	A	B	B	A	A	A	A	B	A	A	A	B	A	A	B	B	B	A	A	B	A	A	A	A	A	A	A	B	A	A	A	A
Chr2-101	SNP12623	202.631	B	B	A	A	A	B	-	B	B	A	A	A	A	B	A	-	B	B	A	A	A	A	B	A	A	A	B	A	A	B	B	B	A	-	B	A	A	A	A	-	A	A	B	A	A	A	A
Chr2-102	SNP12649	204.876	B	B	A	A	A	B	-	B	B	A	A	A	A	B	A	A	B	B	A	A	A	A	B	-	A	A	B	A	A	B	B	B	A	-	B	A	A	A	A	A	A	A	B	A	A	B	A
Chr2-103	SNP46955	207.728	B	B	A	A	A	B	-	B	B	A	A	A	A	B	A	A	B	B	A	A	A	A	B	-	A	A	B	A	A	B	B	B	A	B	B	A	A	A	A	-	A	A	B	A	B	B	B
Chr2-104	SNP12692	209.592	B	B	A	A	B	B	-	B	B	A	A	A	A	B	A	A	B	B	A	A	A	A	B	-	A	A	B	A	A	B	B	B	A	B	B	A	A	A	A	A	A	A	B	A	-	B	B
Chr2-105	SNP12718	210.512	B	B	A	A	B	B	B	B	-	A	A	A	A	B	A	A	B	B	A	A	A	A	B	-	A	A	B	A	A	B	B	B	A	B	B	A	A	A	A	-	A	A	B	A	B	B	B
Chr2-106	SNP12787	213.079	B	B	A	A	B	B	B	B	-	A	A	A	A	B	A	A	B	B	A	A	A	A	B	-	A	A	B	A	A	B	B	B	A	B	A	A	A	A	A	A	A	A	B	A	B	-	B
Chr2-107	SNP12760	214.321	B	B	A	A	B	B	-	B	-	A	A	A	A	B	A	A	B	B	A	A	A	A	B	-	A	A	B	A	A	B	B	B	A	B	A	A	A	A	A	A	A	A	B	A	B	-	B
Chr2-108	SNP54123	225.438	B	-	B	A	B	A	-	B	B	A	B	B	B	B	A	A	B	B	A	A	A	B	B	B	A	A	B	A	A	B	B	B	A	A	A	-	A	A	A	-	A	A	B	A	A	A	A
Chr2-109	SNP12875	233.66	B	-	B	A	B	A	-	B	B	A	A	B	B	B	A	A	B	B	A	A	A	A	B	B	A	A	B	A	A	B	B	B	A	A	A	-	A	A	A	B	A	A	B	A	A	A	A
Chr2-110	SNP12949	246.225	A	A	B	A	B	A	B	B	B	A	B	B	B	B	A	A	B	B	A	A	A	B	B	B	A	A	B	A	A	B	B	B	A	A	A	A	B	A	A	B	A	A	B	A	A	A	-
Chr2-111	SNP13008	253.577	A	A	B	A	B	A	B	B	B	B	B	B	-	-	A	A	B	B	A	A	A	-	B	B	A	A	-	A	A	B	B	B	A	A	A	B	B	A	B	B	A	A	B	-	B	A	-
Chr2-112	SNP13003	254.902	A	A	B	A	B	A	-	B	B	B	B	B	B	B	A	A	B	B	A	A	A	B	B	B	A	A	B	A	A	B	B	B	A	A	A	-	-	A	B	B	A	A	B	-	B	A	A
Chr2-113	SNP2584	265.588	A	A	B	A	B	A	B	A	B	B	B	B	B	B	A	B	B	B	A	A	A	A	B	B	B	A	B	B	B	A	B	B	A	A	A	A	A	A	A	A	A	B	B	A	B	B	A
Chr2-114	SNP13125	266.526	A	A	-	A	B	A	B	A	B	B	B	B	A	B	A	B	B	B	A	A	A	A	B	B	B	A	B	B	B	A	B	B	A	A	A	A	-	A	A	A	A	B	B	A	B	B	A
Chr2-115	SNP54461	269.359	-	A	B	A	B	A	A	A	B	B	B	B	A	B	A	B	B	B	A	A	A	A	B	B	B	A	B	B	B	A	B	B	A	A	A	A	A	A	A	A	A	B	B	A	B	B	A
Chr2-116	SNP53990	271.618	-	A	B	A	B	A	A	A	B	B	B	B	A	-	A	B	B	B	B	A	A	A	B	B	B	A	B	B	B	A	B	B	A	A	A	A	-	A	A	A	A	B	B	-	B	B	A
Chr3-1	SNP54296	0	A	A	A	A	A	B	-	A	B	B	A	A	B	B	A	B	A	B	B	A	A	B	A	B	A	A	B	B	A	B	B	A	B	B	B	B	B	B	A	B	B	A	B	B	A	A	B
Chr3-2	SNP2975	3.339	A	A	A	A	A	A	A	A	B	B	A	A	A	B	A	B	A	B	B	A	A	B	A	B	A	A	B	B	A	B	B	A	B	B	B	B	B	B	A	B	B	A	A	B	B	A	B
Chr3-3	SNP42966	9.898	-	A	A	A	A	A	B	A	B	B	A	A	-	B	A	-	B	B	B	A	A	B	A	B	A	A	A	A	A	B	B	A	B	A	B	B	B	B	A	B	B	A	A	B	A	A	B
Chr3-4	SNP13455	12.532	A	A	A	A	A	A	B	A	B	B	A	A	A	B	B	-	B	B	B	A	A	B	A	B	A	A	A	A	A	B	B	A	B	B	B	A	B	B	A	B	B	A	A	B	A	A	B
Chr3-5	SNP13482	17.958	A	A	A	B	A	A	-	A	B	B	A	A	A	A	B	B	B	B	B	A	A	B	A	B	A	A	A	A	A	A	B	A	B	B	B	A	A	B	A	B	B	A	A	B	A	A	B
Chr3-6	SNP42149	25.048	A	A	A	B	A	A	B	B	B	B	A	A	A	A	B	-	B	B	B	B	B	A	A	B	A	A	A	A	B	A	B	A	B	B	B	A	A	B	A	B	B	A	A	B	A	A	B
Chr3-7	SNP13565	25.957	A	A	A	B	A	A	B	B	B	B	A	A	A	A	B	-	B	B	B	B	B	A	A	B	A	A	A	A	B	A	B	A	B	B	B	A	A	B	A	B	B	A	A	B	A	A	B
Chr3-8	SNP13664	29.582	A	A	A	B	A	A	-	B	B	B	A	A	A	A	B	B	B	B	B	B	A	A	A	B	A	A	A	-	B	B	B	A	B	B	B	A	A	A	A	B	A	A	B	B	A	A	B
Chr3-9	SNP48266	31.446	A	A	A	B	A	A	-	B	B	B	A	A	A	A	B	B	B	B	B	B	A	A	A	B	A	A	A	-	B	B	B	A	B	B	B	A	A	A	A	B	A	A	B	B	A	A	B
Chr3-10	SNP13698	32.071	A	A	A	B	A	A	-	B	B	B	A	A	A	A	B	B	B	B	B	B	A	A	A	B	A	A	A	A	B	-	B	A	B	B	-	A	A	B	A	B	A	A	B	B	A	A	B
Chr3-11	SNP13752	35.744	A	A	A	B	A	A	B	B	B	B	A	A	A	A	B	B	B	B	A	B	A	A	A	B	A	A	A	A	B	-	B	A	B	-	A	A	A	B	A	B	A	A	B	B	A	A	B
Chr3-12	SNP13776	37.62	A	A	A	B	A	A	B	B	B	B	A	A	A	A	B	A	B	B	A	A	A	A	A	B	A	A	A	A	B	-	B	A	B	-	A	A	A	B	A	B	A	A	B	B	A	A	B
Chr3-13	SNP13785	39.508	A	A	A	B	A	A	-	B	B	B	A	A	A	A	B	A	B	B	A	A	A	A	A	B	A	A	A	A	B	-	B	A	B	A	A	A	A	A	A	B	A	A	B	B	A	A	B
Chr3-14	SNP13809	40.735	A	A	A	B	A	A	-	B	B	B	A	A	A	A	B	A	B	B	A	A	A	A	A	B	A	A	A	A	B	-	B	A	B	-	A	A	A	A	A	B	B	A	B	B	A	A	B
Chr3-15	SNP13825	42.298	A	A	A	B	A	A	-	B	B	B	A	A	A	A	B	A	B	B	B	A	A	A	A	B	A	A	A	A	B	-	B	A	B	-	A	A	A	A	A	B	B	A	B	B	A	A	B
Chr3-16	SNP13860	43.861	A	A	A	B	A	A	B	B	B	B	A	A	A	B	B	A	B	B	B	A	A	A	A	B	A	A	A	A	B	-	B	A	B	A	A	A	A	A	A	B	B	A	B	B	A	A	B
Chr3-17	SNP13861	44.765	A	A	A	B	A	A	B	B	B	B	A	A	A	B	B	A	B	B	B	A	A	A	A	B	A	A	A	A	B	-	B	A	B	A	A	A	A	A	A	B	B	A	B	B	A	A	B
Chr3-18	SNP13899	45.378	A	A	A	B	A	A	B	B	B	B	A	A	A	-	B	A	B	B	B	A	A	A	A	B	A	A	A	A	B	-	B	A	B	-	A	A	A	A	A	B	B	A	B	B	A	A	B
Chr3-19	SNP13885	45.697	A	A	A	B	A	A	-	B	B	B	A	A	A	B	B	-	B	B	B	A	A	A	A	B	A	A	A	A	B	-	B	A	B	-	A	A	A	A	A	B	B	A	B	B	A	A	B
Chr3-20	SNP13947	46.677	A	A	A	B	A	A	-	B	B	B	A	A	A	-	B	A	B	B	B	A	A	A	A	A	A	A	A	A	B	-	B	A	B	-	A	A	A	A	A	-	B	A	B	B	A	A	B
Chr3-21	SNP13971	47.302	A	A	A	B	A	A	-	B	B	B	A	A	A	-	B	A	B	B	B	A	A	A	A	A	A	A	A	-	B	-	B	A	B	-	A	A	A	A	A	B	B	A	B	B	A	A	B
Chr3-22	SNP14116	48.552	A	A	A	B	A	A	-	B	B	B	A	A	A	B	B	A	B	B	B	A	A	A	A	A	A	A	A	-	B	B	B	A	B	-	A	A	A	A	A	B	B	A	B	B	A	A	B
Chr3-23	SNP14068	49.162	A	A	A	B	A	A	B	B	B	B	A	A	A	-	B	A	B	B	B	A	A	A	A	A	A	A	A	-	B	-	B	A	B	-	A	A	A	A	A	B	B	A	B	B	A	A	B
Chr3-24	SNP14048	49.465	A	A	A	B	A	A	B	B	B	B	A	A	A	-	B	A	B	B	B	A	A	A	A	A	A	A	A	-	B	-	B	A	B	-	A	A	A	A	A	B	B	A	B	B	A	A	B
Chr3-25	SNP44352	50.7	A	A	A	B	A	A	B	B	B	B	A	A	A	B	B	A	B	B	B	A	A	A	A	A	A	A	A	-	B	B	B	A	B	-	A	A	A	A	A	B	B	A	B	B	A	A	B
Chr3-26	SNP14215	52.862	A	A	A	B	A	A	B	B	B	B	A	A	A	B	B	-	B	B	B	A	A	A	A	A	A	A	B	-	B	B	B	A	B	-	A	A	A	A	A	B	B	A	B	B	A	A	B
Chr3-27	SNP14300	54.415	A	A	A	B	A	A	-	B	B	B	A	A	A	B	B	B	B	B	B	A	A	A	A	A	A	A	B	-	B	B	B	A	B	-	A	A	A	B	A	B	B	A	B	B	A	A	B
Chr3-28	SNP14329	55.658	A	A	A	B	A	A	B	B	B	B	A	A	A	B	B	-	B	B	B	A	A	A	A	A	A	A	B	-	B	B	B	A	B	-	A	A	A	B	A	B	B	A	B	B	A	A	B
Chr3-29	SNP14958	57.534	A	A	A	B	A	A	B	B	B	B	A	A	A	B	B	-	B	B	B	A	A	A	A	B	A	A	B	-	B	B	B	A	B	A	A	A	A	B	A	B	A	B	B	B	A	A	B
Chr3-30	SNP14397	57.844	A	A	A	B	A	A	B	B	B	B	A	A	A	B	B	-	B	B	-	A	A	A	A	-	A	A	B	-	B	B	B	A	B	-	A	A	A	B	A	-	A	B	B	B	A	A	B
Chr3-31	SNP14896	58.806	A	A	A	B	A	A	-	B	B	B	A	A	A	B	B	-	B	B	-	A	A	A	A	B	A	A	B	-	B	B	B	A	B	A	A	A	A	B	A	B	A	B	B	B	A	A	B
Chr3-32	SNP14482	59.116	A	A	A	B	A	A	B	B	B	B	A	A	A	B	B	B	B	B	-	A	A	A	A	-	A	A	B	-	B	B	B	A	B	-	A	A	A	B	A	B	A	B	B	B	A	A	B
Chr3-33	SNP15235	60.66	A	A	A	B	A	A	A	B	B	B	A	A	A	B	B	B	B	B	B	A	A	-	A	B	A	A	B	-	A	B	B	A	B	A	A	A	A	B	A	B	A	B	B	B	A	A	B
Chr3-34	SNP15312	62.524	A	A	A	B	A	A	B	A	B	B	A	A	A	B	B	-	B	B	B	A	A	-	A	B	A	A	B	-	A	B	B	A	B	A	A	A	A	B	A	B	A	B	B	B	A	A	B
Chr3-35	SNP15416	63.456	B	A	A	B	A	A	-	A	B	B	B	A	A	B	B	B	B	B	B	A	A	-	A	B	A	A	B	-	A	B	B	A	B	A	A	A	A	B	A	B	A	B	B	B	A	A	B
Chr3-36	SNP15356	65.974	A	A	A	B	A	A	-	A	B	B	B	A	A	B	B	B	B	B	A	A	A	-	A	B	A	A	B	-	A	B	B	A	B	A	A	A	A	B	A	B	A	B	B	B	A	A	B
Chr3-37	SNP15460	67.194	B	A	A	B	A	A	B	A	B	B	B	A	A	B	B	B	B	B	B	A	A	A	A	B	A	A	B	B	A	B	B	A	B	A	A	A	A	B	A	B	A	B	B	B	A	A	B
Chr3-38	SNP15513	69.081	B	A	A	B	A	A	B	A	B	B	B	A	A	B	B	B	B	B	B	A	A	A	A	B	A	A	B	B	A	B	B	A	B	A	A	A	A	A	A	B	A	B	B	B	A	A	B
Chr3-39	SNP15563	70.993	B	A	A	B	A	A	-	A	B	B	B	A	A	A	B	B	B	B	B	A	A	A	A	B	A	A	B	B	A	B	B	A	B	A	A	-	A	A	A	B	A	B	B	B	A	A	B
Chr3-40	SNP15707	73.844	B	A	A	B	A	A	B	A	B	B	B	A	A	A	B	B	B	A	B	A	A	A	A	B	A	A	A	B	A	B	B	A	B	A	A	A	A	A	A	B	A	B	B	B	A	A	B
Chr3-41	SNP15719	74.765	B	A	A	B	A	A	B	A	B	B	B	A	A	A	B	B	B	A	B	A	A	A	A	B	A	A	A	B	A	B	B	A	B	A	A	-	A	A	A	B	A	B	B	B	A	A	B
Chr3-42	SNP15742	77.299	B	A	A	B	A	A	B	A	B	B	A	A	A	A	A	B	B	A	B	A	A	A	B	B	A	A	A	B	A	B	B	A	B	A	A	A	A	A	A	B	A	B	B	B	A	A	B
Chr3-43	SNP15778	78.796	B	A	A	B	A	A	B	A	B	B	A	A	A	A	A	B	B	A	B	A	B	A	B	B	A	A	B	B	A	B	B	A	B	A	A	A	A	B	A	B	A	B	B	B	A	A	B
Chr3-44	SNP15804	79.41	B	A	A	B	A	A	-	A	B	B	A	A	A	A	A	B	B	A	B	A	B	A	B	B	A	A	B	B	A	B	B	A	B	A	A	A	A	B	A	B	A	-	B	B	A	A	-
Chr3-45	SNP15865	82.77	B	A	A	B	A	A	-	A	B	B	A	A	B	A	A	B	B	A	B	A	A	A	B	B	A	A	B	B	A	B	B	A	B	A	A	-	A	B	B	B	A	B	A	B	A	A	B
Chr3-46	SNP49689	84.405	B	B	A	B	A	A	A	A	B	B	A	A	B	A	A	B	B	A	B	A	A	A	B	B	A	A	B	B	A	B	B	A	B	A	A	A	A	B	B	B	A	-	A	B	A	A	-
Chr3-47	SNP15917	85.36	B	B	A	B	A	A	-	A	B	B	A	A	B	A	A	B	B	A	B	A	A	A	B	B	A	A	B	B	A	B	B	A	B	A	A	-	A	B	B	B	A	-	B	B	A	A	B
Chr3-48	SNP43269	87.635	B	B	B	B	A	A	-	A	B	B	A	A	B	A	A	B	B	A	B	A	A	A	B	B	A	A	B	B	A	B	B	A	B	A	A	A	A	B	B	B	A	-	B	B	A	A	B
Chr3-49	SNP15989	88.561	B	B	B	B	A	A	B	A	B	B	A	A	B	A	A	B	B	A	B	A	A	A	B	B	A	A	B	B	A	B	B	A	B	A	A	A	A	B	B	B	A	-	B	B	A	A	B
Chr3-50	SNP48333	91.195	B	B	B	B	A	A	B	A	B	B	A	A	B	A	A	-	A	A	B	A	B	A	B	B	A	A	B	B	A	B	A	A	B	A	A	A	A	B	B	B	A	A	A	B	A	A	-
Chr3-51	SNP16053	92.469	B	B	B	B	A	A	-	A	B	B	A	A	B	A	A	B	A	A	B	A	B	A	B	B	A	A	B	B	A	B	A	A	B	A	A	A	A	B	B	B	A	A	A	B	A	A	B
Chr3-52	SNP16108	94.672	B	B	B	B	A	A	-	A	B	B	A	A	B	A	A	B	A	A	B	A	B	A	B	B	A	A	B	B	A	B	-	A	B	A	A	A	A	B	B	B	B	A	A	B	A	A	B
Chr3-53	SNP16205	98.987	B	B	B	B	A	A	-	A	B	B	A	A	B	A	A	-	A	A	B	A	B	A	B	B	B	A	B	B	A	A	A	A	B	A	A	A	A	B	A	A	B	A	A	A	A	A	B
Chr3-54	SNP16208	99.913	B	B	B	B	A	A	B	A	B	B	A	A	B	A	A	B	A	A	B	A	B	A	B	B	B	A	B	B	A	A	A	A	B	A	A	A	A	B	A	A	B	A	A	A	A	A	B
Chr3-55	SNP16274	102.447	B	B	B	B	A	A	B	A	B	B	A	B	B	A	A	B	A	A	B	A	B	A	B	A	B	A	B	B	A	A	A	A	B	A	A	A	A	B	A	A	B	A	A	-	A	A	B
Chr3-56	SNP45229	106.048	A	B	-	B	A	A	-	A	B	B	A	-	B	A	A	B	A	A	B	A	B	A	B	A	B	A	B	B	A	A	A	A	B	A	B	A	A	B	B	A	B	A	A	B	A	A	B
Chr3-57	SNP16301	107.611	A	B	B	B	A	A	B	A	B	B	A	B	B	A	A	B	A	A	B	A	B	A	B	A	B	A	B	B	A	A	A	A	B	A	A	A	A	B	B	A	B	A	A	B	A	A	B
Chr3-58	SNP16354	110.194	A	B	-	B	A	A	-	A	B	B	A	B	B	A	A	B	A	A	B	A	B	A	B	A	-	A	B	B	A	A	-	A	B	A	B	A	A	B	B	A	A	A	A	A	A	A	B
Chr3-59	SNP16565	126.471	A	B	B	A	A	B	B	A	B	B	B	B	A	A	B	B	B	A	B	A	B	A	B	B	A	A	B	A	A	A	-	B	B	A	A	A	A	B	B	A	A	B	A	A	A	-	B
Chr3-60	SNP16544	128.371	A	B	A	A	A	B	A	A	B	B	B	B	A	A	B	B	B	A	B	A	B	A	B	B	A	A	B	A	A	A	-	B	B	A	A	A	A	B	B	A	A	B	A	A	A	-	B
Chr3-61	SNP16767	136.154	A	B	A	A	A	B	-	A	B	B	B	B	A	A	A	A	-	B	B	A	A	A	A	B	A	B	B	A	A	A	B	B	B	A	A	A	A	B	B	A	A	B	A	A	A	A	B
Chr3-62	SNP46377	137.47	A	B	-	A	A	B	B	A	B	B	B	B	A	A	-	A	B	B	B	A	-	-	A	B	A	B	B	A	A	A	B	B	B	A	A	A	A	B	B	-	A	B	A	A	A	-	B
Chr3-63	SNP45309	140.086	A	B	B	A	A	B	B	A	B	B	B	B	A	A	-	A	B	B	-	A	-	B	A	B	A	B	B	A	A	A	B	B	A	A	A	A	A	B	B	-	A	B	A	A	A	-	B
Chr3-64	SNP49176	141.337	A	B	B	A	A	B	B	A	B	B	B	B	A	A	A	A	B	B	-	A	-	-	A	B	A	B	B	A	A	A	B	B	A	A	A	A	A	B	B	-	A	B	A	A	A	-	B
Chr3-65	SNP16801	143.871	A	B	A	A	A	B	B	A	B	B	B	B	A	B	A	A	B	B	-	A	-	A	A	B	A	B	B	A	A	A	B	B	A	A	B	A	A	B	B	-	B	B	A	A	A	-	B
Chr3-66	SNP45174	148.274	A	B	B	A	A	B	-	A	B	B	B	B	A	B	A	A	B	B	A	A	-	B	B	B	A	B	B	A	A	A	B	B	A	A	-	A	A	B	-	-	B	B	A	A	A	-	A
Chr3-67	SNP16867	149.548	A	B	B	A	A	B	-	A	B	B	B	B	A	B	-	A	B	B	A	A	-	B	B	B	A	B	B	A	A	A	B	B	A	A	-	A	A	B	-	-	B	B	A	A	A	-	A
Chr3-68	SNP17194	166.409	-	B	B	A	A	B	B	A	B	A	B	B	B	B	B	A	B	A	B	A	B	A	B	B	A	B	B	A	A	A	B	B	A	A	A	A	A	B	A	A	B	A	A	A	B	A	A
Chr3-69	SNP17207	168.371	-	B	A	A	A	B	B	A	B	A	B	B	B	B	B	A	-	B	-	A	B	A	B	B	A	B	B	B	A	A	B	B	A	A	A	A	A	B	B	A	B	A	A	A	B	-	A
Chr3-70	SNP17237	172.434	B	B	A	A	A	B	B	A	B	A	B	B	B	B	B	A	B	B	B	A	B	A	B	B	A	B	B	A	A	A	B	B	B	A	B	A	A	B	B	A	B	A	A	A	B	A	A
Chr3-71	SNP17248	175.017	-	B	B	A	A	B	B	A	B	A	B	B	B	B	B	A	-	B	-	A	B	A	B	B	A	B	B	B	A	A	B	B	B	B	B	A	A	B	B	-	B	A	A	A	B	-	A
Chr3-72	SNP17261	178.355	-	A	B	A	A	B	B	A	B	A	A	B	B	B	A	A	-	B	-	A	B	A	B	B	A	B	B	B	A	A	B	B	B	B	B	A	A	A	B	-	B	A	A	A	B	B	A
Chr3-73	SNP17352	195.051	A	B	A	A	A	A	B	A	B	B	A	B	A	B	B	B	-	B	A	-	A	B	B	B	B	B	B	B	A	A	A	A	A	B	A	A	A	B	B	A	B	A	A	A	B	-	B
Chr3-74	SNP55833	202.554	A	B	A	B	A	A	B	B	B	B	A	B	A	A	A	B	B	A	A	B	A	B	B	B	B	B	B	B	A	A	A	A	A	B	A	A	-	A	B	A	A	A	B	A	B	A	B
Chr3-75	SNP17444	207.639	A	B	B	B	A	A	A	B	A	-	A	B	A	A	B	B	B	A	A	B	A	B	B	B	B	B	B	A	A	A	A	A	A	B	A	A	B	A	B	A	A	A	B	A	B	-	B
Chr3-76	SNP49247	210.308	A	B	B	B	A	B	A	B	A	-	A	B	A	A	B	B	B	A	A	B	A	B	B	B	B	B	B	A	A	A	B	A	A	-	A	A	B	A	B	-	A	A	B	A	B	-	B
Chr3-77	SNP17467	212.959	A	B	B	B	A	B	A	B	A	A	A	B	A	A	B	B	B	A	A	B	A	B	B	B	B	B	B	A	A	A	B	A	A	A	A	A	A	A	B	A	A	A	B	B	B	A	B
Chr3-78	SNP17473	214.187	A	B	B	B	A	B	A	B	A	A	A	B	A	A	B	B	B	A	A	B	B	B	B	B	B	B	B	A	A	A	B	A	A	B	A	A	A	A	B	A	A	A	B	B	B	A	B
Chr3-79	SNP17484	215.461	A	B	B	B	A	B	A	B	A	A	A	B	A	A	B	B	B	A	A	B	B	B	B	B	B	B	B	A	A	A	B	A	A	A	A	A	A	A	B	-	A	A	B	B	B	A	B
Chr3-80	SNP17503	218.755	A	B	B	B	A	B	A	B	A	A	A	B	A	A	B	B	B	A	A	B	B	B	B	A	B	B	B	A	A	A	B	A	A	A	A	A	A	A	B	A	A	A	A	B	B	A	B
Chr4-1	SNP17679	0	A	A	B	A	A	B	B	B	A	B	B	B	B	A	B	B	A	B	B	B	A	A	A	A	A	A	A	A	B	A	A	B	B	A	B	B	A	B	A	B	A	A	B	B	B	B	B
Chr4-2	SNP44147	7.192	A	A	B	A	A	B	-	A	A	B	B	B	B	A	B	B	A	B	B	B	B	A	A	A	A	A	A	-	B	A	A	B	B	A	B	B	A	B	-	A	A	A	A	B	B	-	B
Chr4-3	SNP17649	9.481	A	A	B	A	A	B	-	A	A	B	B	B	A	A	B	B	A	B	B	B	B	A	A	A	A	A	A	A	B	A	A	B	A	A	B	B	A	B	-	A	A	A	A	B	B	-	B
Chr4-4	SNP17656	10.78	A	A	-	A	A	B	-	A	A	B	B	B	A	A	B	B	A	B	B	B	B	A	A	A	A	A	A	A	B	A	A	B	A	A	B	B	A	B	B	A	A	A	A	B	B	-	B
Chr4-5	SNP41411	12.071	A	A	B	A	A	B	-	A	A	B	B	B	A	A	B	B	A	B	B	B	B	A	A	A	A	A	A	A	B	A	A	B	A	A	B	B	A	B	B	A	A	A	A	B	B	-	B
Chr4-6	SNP17722	25.478	A	A	B	B	A	B	A	B	A	A	B	A	A	A	B	B	A	A	B	B	B	A	A	B	A	-	A	A	A	A	A	A	A	A	A	B	A	B	B	A	B	A	A	B	-	B	B
Chr4-7	SNP17738	27.709	A	B	-	B	A	B	-	B	A	A	B	A	A	A	A	B	A	A	B	B	B	A	A	B	A	A	A	A	A	A	A	A	A	A	A	B	A	B	B	A	B	A	A	B	A	B	B
Chr4-8	SNP53361	30.597	B	-	B	B	A	B	-	B	A	A	B	A	A	A	A	B	A	A	B	B	A	B	A	B	A	A	A	A	A	A	A	A	A	A	A	B	A	B	B	A	B	A	A	A	A	B	B
Chr4-9	SNP17829	38.296	B	A	B	B	A	B	A	B	A	A	B	A	A	A	A	B	B	A	B	B	A	B	A	B	A	A	B	A	A	A	A	B	A	A	A	B	A	B	B	A	B	A	A	A	A	B	A
Chr4-10	SNP17812	42.387	B	A	B	B	A	B	B	B	A	-	B	A	A	A	A	B	A	A	B	B	A	B	A	B	A	A	A	A	A	A	A	B	A	A	A	A	A	B	B	A	B	A	A	A	-	B	-
Chr4-11	SNP54520	49.265	B	A	B	B	A	B	B	A	A	B	B	A	A	A	A	B	B	A	B	B	A	B	A	B	A	A	B	A	A	A	A	B	A	B	A	A	A	B	B	B	B	A	A	A	B	A	A
Chr4-12	SNP42756	54.843	B	A	B	B	A	B	-	A	A	-	A	A	A	B	B	B	B	A	B	B	A	B	A	B	A	A	B	A	A	A	A	B	A	B	B	A	A	B	B	B	B	A	A	A	A	A	A
Chr4-13	SNP50301	55.484	B	A	B	B	A	B	B	A	A	-	A	A	A	B	B	B	B	A	B	B	A	B	A	B	A	A	B	A	A	A	A	B	A	B	B	A	A	B	B	B	B	A	A	A	A	A	A
Chr4-14	SNP17881	56.113	B	A	B	B	A	B	B	A	A	A	A	A	B	B	B	B	B	A	B	B	A	B	A	B	A	A	B	A	A	A	A	B	A	B	B	A	A	B	B	B	B	A	A	A	A	A	A
Chr4-15	SNP17896	58.037	B	A	-	B	A	B	B	A	A	A	A	A	B	B	B	B	B	A	B	B	A	B	A	B	A	A	B	A	A	A	A	A	A	B	B	A	A	B	B	B	B	A	A	A	A	A	A
Chr4-16	SNP17929	61.375	B	A	B	B	A	B	-	A	A	A	B	A	-	B	B	B	B	A	B	B	A	B	A	B	A	A	B	A	A	A	A	A	A	B	B	A	B	B	B	B	B	A	A	A	A	B	A
Chr4-17	SNP17969	63.363	B	A	B	A	A	B	A	A	A	-	B	A	A	B	B	B	B	A	B	B	A	B	A	B	A	A	B	A	A	A	A	-	A	B	B	A	B	B	B	B	B	A	A	A	A	B	A
Chr4-18	SNP18026	68.075	A	B	B	A	A	B	A	A	A	A	B	A	A	B	A	B	B	A	B	A	A	B	A	B	A	A	B	A	A	A	A	-	A	B	B	A	B	B	B	B	B	A	A	A	A	A	A
Chr4-19	SNP18064	70.577	A	B	B	A	A	B	A	A	A	A	B	A	A	B	A	B	B	B	B	A	A	B	A	B	A	A	B	A	A	A	A	-	A	B	B	A	B	B	B	B	B	A	A	A	A	A	A
Chr4-20	SNP18135	72.14	A	B	B	A	A	B	A	A	A	-	B	A	A	B	A	B	B	B	B	A	A	B	A	B	A	A	B	A	A	A	A	-	A	B	B	A	B	B	B	B	B	A	A	A	A	A	A
Chr4-21	SNP18151	73.072	A	B	B	A	A	B	A	A	A	-	B	A	A	B	A	B	B	B	B	A	A	B	A	B	A	A	B	A	A	A	A	-	A	B	B	A	B	B	B	B	B	A	A	A	A	A	A
Chr4-22	SNP18319	75.332	A	B	B	A	A	B	A	A	A	A	B	A	B	B	A	B	B	B	B	A	A	B	B	B	A	A	B	A	A	A	A	-	A	B	B	A	A	B	B	B	B	B	A	A	A	A	A
Chr4-23	SNP18663	76.246	A	B	B	A	A	B	A	A	A	A	B	A	B	B	A	B	B	B	B	A	A	B	B	B	A	A	B	A	A	A	-	A	A	B	B	A	A	B	B	B	B	B	A	A	A	A	A
Chr4-24	SNP18504	77.139	A	B	B	A	A	B	A	A	A	A	B	A	B	B	A	B	B	B	B	A	A	B	B	B	A	A	B	A	A	A	A	A	A	B	B	A	A	B	B	B	B	B	A	A	A	A	A
Chr4-25	SNP18446	78.043	A	B	B	A	A	B	A	A	A	A	B	A	B	B	A	B	B	B	B	A	A	B	B	B	A	A	B	A	A	A	A	A	A	B	B	A	A	B	B	B	B	B	A	A	A	A	A
Chr4-26	SNP54475	78.947	A	B	B	A	A	B	A	A	A	A	B	A	B	B	A	B	B	B	B	A	A	B	B	B	A	A	B	A	A	A	A	A	A	B	B	A	A	B	B	B	B	B	A	A	A	A	A
Chr4-27	SNP18283	79.856	A	B	B	A	A	B	A	A	A	A	B	A	B	B	A	B	B	B	B	A	A	B	B	B	A	A	B	A	A	A	A	A	A	B	B	A	A	B	B	B	B	B	A	A	A	A	A
Chr4-28	SNP18518	80.462	A	B	B	A	A	B	A	A	A	A	B	A	B	B	A	B	B	B	B	A	A	B	B	B	A	A	B	A	A	A	A	A	A	B	B	A	A	B	B	B	B	B	A	A	A	A	A
Chr4-29	SNP18530	81.061	A	B	B	A	A	B	A	A	A	A	B	A	B	B	A	B	B	B	B	A	A	B	B	B	A	A	B	A	A	A	A	A	A	B	B	A	A	B	B	B	B	B	A	A	A	A	A
Chr4-30	SNP18754	81.949	A	B	B	B	A	B	A	A	A	A	B	A	B	B	A	B	B	B	B	A	A	B	B	B	A	A	B	A	A	A	B	A	A	B	B	A	A	B	B	B	B	B	A	A	A	A	A
Chr4-31	SNP18860	82.551	A	B	B	B	A	B	A	A	A	A	B	A	B	B	A	B	B	B	B	A	A	B	B	B	A	A	B	A	A	A	B	A	-	B	B	A	A	B	B	B	B	B	A	A	A	-	A
Chr4-32	SNP18954	83.471	A	B	B	B	A	B	A	A	A	A	B	A	B	B	A	B	B	B	B	A	A	B	B	B	A	A	B	A	A	A	B	A	-	B	B	A	A	B	B	B	B	B	A	A	A	B	A
Chr4-33	SNP18855	83.773	A	B	B	B	A	B	A	A	A	A	B	A	B	B	A	B	B	B	B	A	A	B	B	B	A	A	B	A	A	A	B	A	-	B	B	A	A	B	B	B	B	B	A	A	A	-	A
Chr4-34	SNP18775	86.355	A	B	B	B	A	B	A	A	A	A	B	A	B	B	A	B	B	B	B	A	A	B	B	B	A	A	B	A	A	A	B	A	A	B	B	A	A	B	B	B	B	B	A	A	A	A	-
Chr4-35	SNP18742	88.858	A	B	B	A	A	B	A	A	A	A	B	A	B	B	A	B	B	B	B	A	A	B	B	B	A	A	B	A	A	A	B	A	A	B	B	A	A	B	B	B	B	B	A	A	A	A	A
Chr4-36	SNP18737	89.751	A	B	B	A	A	B	A	A	A	A	B	A	B	B	A	B	B	B	B	A	A	B	B	B	A	A	B	A	A	A	B	A	A	B	B	A	A	B	B	B	B	B	A	A	A	A	A
Chr4-37	SNP18829	90.045	A	B	B	B	A	B	A	A	A	A	B	A	B	B	A	B	B	B	B	A	A	B	B	B	A	A	B	A	A	A	B	A	A	B	B	A	A	B	B	B	B	B	A	A	A	A	A
Chr4-38	SNP18846	91.221	A	B	B	B	A	B	A	A	A	A	B	A	B	B	A	B	B	B	B	A	A	B	B	B	A	A	B	A	A	A	B	A	A	B	B	A	A	B	B	B	B	B	A	A	A	B	A
Chr4-39	SNP18893	91.806	A	B	B	B	A	B	A	A	A	A	B	A	B	B	A	B	B	B	B	A	A	B	B	B	A	A	B	A	A	A	B	A	B	B	B	A	A	B	B	B	B	B	A	A	A	B	A
Chr4-40	SNP19002	92.427	A	B	A	B	A	B	A	A	A	A	B	A	B	B	A	B	B	B	B	A	A	B	B	B	A	A	B	A	A	A	B	A	-	B	B	A	A	B	B	B	B	B	A	A	A	-	A
Chr4-41	SNP19042	92.734	A	B	A	B	A	B	A	A	A	A	B	A	B	B	A	B	B	B	B	A	A	B	B	B	A	A	B	A	A	A	B	A	-	B	B	A	A	B	B	B	B	B	A	A	A	-	A
Chr4-42	SNP19046	93.348	A	B	A	B	A	B	A	A	A	A	B	A	B	B	A	B	B	B	B	A	A	B	B	B	A	A	B	A	A	A	B	A	-	B	B	A	A	B	B	B	B	B	A	A	A	-	A
Chr4-43	SNP19081	94.94	A	B	A	A	A	B	B	A	A	A	B	A	B	B	A	B	B	B	B	A	A	B	B	B	A	A	B	A	A	A	B	A	-	B	B	A	A	B	B	B	B	B	A	A	A	-	A
Chr4-44	SNP42515	95.562	A	B	A	A	A	B	B	A	A	A	B	A	B	B	A	B	B	B	B	A	A	B	B	B	A	A	B	A	A	A	B	A	-	B	B	A	A	B	B	B	B	B	A	A	A	-	A
Chr4-45	SNP19155	97.144	A	B	A	A	A	B	A	A	A	A	B	A	B	B	A	B	B	B	B	A	A	B	B	B	A	A	A	A	A	A	B	A	A	B	B	A	A	B	B	B	B	B	A	A	A	-	A
Chr4-46	SNP19208	98.387	A	B	A	A	A	B	A	A	A	A	B	A	B	B	A	B	B	B	B	A	A	B	B	B	A	A	A	A	A	A	B	A	A	B	B	A	-	B	B	B	B	B	A	A	A	-	A
Chr4-47	SNP19204	98.688	A	B	A	A	A	B	A	A	A	A	B	A	B	B	A	B	B	B	B	A	A	B	B	B	A	A	A	A	A	A	B	A	A	B	B	A	-	B	B	B	B	B	A	A	A	-	A
Chr4-48	SNP19316	100.232	A	B	A	A	A	B	A	A	A	A	B	A	B	B	A	B	B	B	B	A	A	B	A	B	A	A	A	A	A	A	B	A	A	B	B	A	A	B	B	B	B	B	A	A	A	-	A
Chr4-49	SNP19294	100.838	A	B	A	A	A	B	A	A	A	A	B	A	A	B	A	B	B	B	B	A	A	B	A	B	A	A	A	A	A	A	B	A	A	B	B	A	-	B	B	B	B	B	A	A	A	-	A
Chr4-50	SNP19308	102.073	A	B	A	A	A	B	A	A	A	A	B	A	B	B	A	B	B	B	B	A	A	B	A	B	A	A	A	A	A	A	B	A	A	B	B	A	-	B	B	B	B	B	A	A	A	-	A
Chr4-51	SNP21061	103.949	A	B	A	A	A	B	A	A	A	A	B	A	B	B	A	B	B	B	B	A	A	B	A	B	A	A	A	A	A	A	B	A	A	B	B	A	A	B	B	B	B	B	A	A	A	-	A
Chr4-52	SNP19867	106.515	A	A	-	A	A	B	A	A	A	A	B	A	B	B	A	B	B	B	B	A	A	B	A	B	A	A	A	A	A	A	B	A	B	B	B	A	A	B	B	B	B	B	A	A	A	-	A
Chr4-53	SNP19947	107.136	A	A	-	A	A	B	A	A	A	A	B	A	B	B	A	B	B	B	B	A	A	B	A	B	A	A	A	A	A	A	B	A	B	B	B	A	A	B	B	B	B	B	A	A	A	-	A
Chr4-54	SNP19970	107.753	A	A	A	A	A	B	A	A	A	A	B	A	B	B	A	B	B	B	B	A	A	B	A	B	A	A	A	A	A	A	B	A	B	B	B	A	A	B	B	B	B	B	A	A	A	-	A
Chr4-55	SNP19829	112.157	A	A	A	A	A	B	A	A	-	A	B	A	B	B	A	B	B	B	B	A	A	B	A	B	A	A	A	A	A	A	B	A	B	B	B	A	A	B	B	B	B	B	A	A	A	B	B
Chr4-56	SNP20108	115.495	A	A	B	A	A	B	A	A	A	A	B	A	B	B	A	B	B	B	B	A	B	B	A	B	A	A	A	A	A	A	B	A	A	B	B	A	A	B	B	B	B	B	A	A	A	B	A
Chr4-57	SNP20184	117.088	A	A	-	A	A	B	A	A	A	A	B	B	B	B	A	B	B	B	B	A	B	B	A	B	A	A	A	A	A	A	B	A	A	B	B	A	B	B	B	B	B	B	A	A	A	-	A
Chr4-58	SNP20197	117.698	A	A	A	A	A	B	A	A	A	A	B	B	B	B	A	B	B	B	B	A	B	B	A	B	A	A	A	A	A	A	B	A	A	B	B	A	B	B	B	B	B	B	A	A	A	-	A
Chr4-59	SNP20218	118.988	A	A	-	A	A	B	B	A	A	A	B	B	-	B	A	B	B	B	B	A	B	B	A	B	A	A	A	A	A	A	B	A	A	B	B	A	B	B	B	B	B	B	A	A	A	-	A
Chr4-60	SNP20250	121.016	A	A	A	A	A	B	B	A	A	A	B	B	B	B	A	B	B	B	B	A	B	B	A	B	A	A	A	A	A	A	B	A	A	B	A	-	B	B	B	B	B	B	A	A	A	B	-
Chr4-61	SNP20279	123.383	A	A	A	A	A	B	B	A	A	A	B	B	B	B	A	B	B	B	B	A	A	B	A	B	A	A	A	A	A	A	B	A	A	B	A	A	B	B	B	-	B	B	A	A	A	-	A
Chr4-62	SNP20358	124.956	A	A	A	A	B	B	A	A	A	A	B	B	B	B	A	B	B	B	B	A	A	B	A	B	B	A	A	A	A	A	B	A	A	B	A	A	B	B	B	-	B	B	A	A	A	-	A
Chr4-63	SNP20365	126.191	A	A	A	A	B	B	A	A	A	A	B	B	B	B	A	B	B	B	B	A	A	B	A	B	B	A	A	A	A	A	B	A	A	B	A	A	B	B	B	-	B	B	A	A	A	-	A
Chr4-64	SNP20404	128.807	A	A	A	A	B	B	A	A	A	A	B	B	A	B	A	B	B	B	B	A	B	B	B	A	B	A	A	A	A	A	B	A	A	B	A	A	B	B	B	-	B	B	A	A	A	-	A
Chr4-65	SNP42750	129.432	A	A	A	A	B	B	A	A	A	A	B	B	A	B	A	B	B	B	B	A	B	B	B	A	B	A	A	A	A	A	B	A	A	B	A	A	B	B	B	-	B	B	A	A	A	-	A
Chr4-66	SNP923	135.672	A	A	A	A	B	B	A	A	A	A	B	B	A	B	A	B	B	B	B	A	B	B	B	A	A	A	-	A	A	A	A	A	A	B	A	A	B	B	B	-	B	B	A	A	A	B	A
Chr4-67	SNP20572	142.328	A	A	A	A	B	B	A	A	A	B	B	B	A	B	A	B	B	A	B	A	B	B	A	A	A	A	A	A	A	A	A	-	A	-	A	A	B	B	B	B	B	B	A	-	A	-	-
Chr4-68	SNP20600	142.999	A	A	-	A	B	B	A	A	A	B	B	B	B	B	A	B	B	A	B	A	B	B	A	A	A	A	A	A	A	A	A	-	A	B	A	A	B	B	B	-	B	B	A	A	A	B	A
Chr4-69	SNP20603	144.899	A	A	B	A	B	B	B	A	A	B	B	B	B	B	A	B	B	A	B	A	B	B	A	A	A	A	A	A	A	A	A	-	A	B	A	A	B	B	B	B	B	B	A	A	A	B	A
Chr4-70	SNP20712	149.457	A	A	B	B	A	B	-	A	A	B	B	B	B	B	A	B	B	B	B	A	B	B	A	A	A	A	B	A	A	A	A	A	A	B	B	A	B	B	B	B	B	A	A	A	A	B	A
Chr4-71	SNP20736	149.764	A	A	B	B	A	B	B	A	A	B	B	B	B	B	A	B	B	B	B	A	B	B	A	A	A	A	B	A	A	A	A	A	A	B	B	A	B	B	B	B	B	A	A	A	A	B	-
Chr4-72	SNP20714	150.069	A	A	B	B	A	B	B	A	A	B	B	B	B	B	A	B	B	B	B	A	B	B	A	A	A	A	B	A	A	A	A	A	A	B	B	A	B	B	B	B	B	A	A	A	A	B	A
Chr4-73	SNP20699	151.933	A	A	B	B	A	B	A	A	A	B	B	B	B	B	A	B	B	B	B	A	B	B	A	A	A	A	B	A	A	A	A	A	A	B	B	A	B	B	B	B	B	A	A	A	A	B	A
Chr4-74	SNP20781	157.397	A	A	A	B	B	B	A	A	A	B	-	A	B	B	A	B	B	B	B	A	B	A	A	A	A	A	B	A	A	A	A	B	A	B	B	B	B	A	B	A	B	A	A	A	A	B	A
Chr4-75	SNP20773	158.01	A	A	A	B	B	B	A	A	A	B	-	A	B	B	A	B	B	B	B	A	B	A	A	A	A	A	B	A	A	A	A	B	A	B	B	B	B	A	B	A	B	A	A	A	A	B	A
Chr4-76	SNP20824	163.061	A	B	B	B	B	B	A	A	A	B	-	A	B	B	A	B	B	B	B	A	B	A	A	A	B	A	B	A	A	A	A	B	A	B	B	B	B	A	B	A	B	A	B	A	A	B	A
Chr4-77	SNP20854	163.364	A	B	B	B	B	B	A	A	A	B	-	A	B	B	A	B	B	B	B	A	B	A	A	A	B	A	B	A	A	A	A	B	A	B	B	B	B	A	B	-	B	A	B	A	A	B	-
Chr4-78	SNP55719	164.591	A	B	B	B	B	B	A	A	A	B	-	A	B	B	A	B	B	B	B	A	B	A	A	A	B	A	B	A	A	A	A	B	A	B	B	B	B	A	B	-	B	A	B	A	A	B	A
Chr4-79	SNP20840	165.826	A	B	B	B	B	B	-	A	A	B	-	A	B	B	A	B	B	B	B	A	B	A	A	A	B	A	B	A	A	A	A	B	A	B	B	B	B	A	B	-	B	A	B	A	A	B	A
Chr4-80	SNP46353	168.057	A	B	B	B	B	B	A	A	A	B	-	A	B	B	A	B	B	B	B	A	B	A	A	A	B	A	B	A	A	A	A	B	A	B	B	B	B	B	B	A	B	A	B	A	A	B	A
Chr4-81	SNP20879	172.833	A	B	B	B	B	B	A	A	A	B	A	A	B	B	A	B	B	B	B	A	B	A	A	A	B	A	B	A	A	A	A	A	A	B	B	B	-	B	B	A	B	A	A	A	A	-	A
Chr4-82	SNP45592	178.935	A	B	-	B	B	B	A	A	B	B	-	A	B	B	A	B	B	B	B	A	B	A	A	A	B	A	B	A	A	A	A	A	A	B	B	B	B	B	B	-	A	A	A	-	A	B	A
Chr4-83	SNP20894	179.878	A	B	B	B	B	B	-	A	B	B	-	A	B	B	A	B	B	B	B	A	B	A	A	A	B	A	B	A	A	A	A	A	A	B	B	B	B	B	B	B	A	A	-	B	A	B	A
Chr4-84	SNP2617	183.151	A	B	B	B	B	B	-	A	B	B	-	B	B	B	A	B	B	B	B	A	A	A	A	A	-	A	B	A	A	A	A	A	A	B	B	B	B	B	B	B	B	A	A	-	A	B	A
Chr4-85	SNP20956	186.467	A	B	B	B	B	B	A	A	B	B	-	B	B	B	A	B	B	B	B	A	A	-	A	A	B	A	B	A	A	A	A	A	A	B	B	A	B	B	B	B	A	A	A	A	A	B	A
Chr4-86	SNP20972	187.399	A	B	B	B	B	B	A	A	B	B	-	B	B	B	A	B	B	B	B	A	A	-	A	A	B	A	B	A	A	A	A	A	A	B	B	A	B	B	B	B	A	A	A	-	A	B	A
Chr4-87	SNP20973	188.972	A	B	B	B	B	B	-	A	B	B	-	B	B	B	A	B	B	B	B	A	A	-	A	A	B	A	B	A	A	A	A	A	A	B	B	A	B	B	B	B	A	A	A	-	A	B	A
Chr4-88	SNP54052	190.565	A	B	B	B	B	B	-	A	B	B	-	B	B	B	A	B	B	B	B	A	A	-	B	A	B	A	B	A	A	A	A	A	A	B	B	A	B	B	B	B	A	A	B	-	A	B	A
Chr4-89	SNP21011	191.823	A	B	B	B	B	B	-	A	B	B	-	B	B	B	A	B	B	B	B	A	A	-	B	A	B	A	B	A	A	A	B	A	A	B	B	A	B	B	B	B	A	A	B	-	A	B	A
Chr4-90	SNP21023	194.112	A	B	B	B	B	B	A	A	B	B	-	B	B	-	A	B	B	B	B	A	A	-	B	A	B	A	B	A	A	A	B	A	A	B	B	A	B	B	B	B	A	A	B	-	A	B	A
Chr4-91	SNP52435	195.37	A	B	B	B	B	B	B	A	B	B	B	B	B	-	A	B	B	B	B	A	A	B	B	A	B	A	B	A	A	A	B	A	A	B	B	A	B	B	B	B	A	A	B	B	A	B	A
Chr4-92	SNP50033	197.559	A	B	B	B	B	B	B	A	B	B	B	B	B	A	A	B	B	B	B	A	A	B	B	A	B	A	B	A	A	A	B	A	A	B	B	A	B	B	B	B	A	A	B	-	A	B	A
Chr4-93	SNP21038	198.457	A	B	B	B	B	B	A	A	B	B	-	B	B	A	A	B	B	B	B	A	A	B	B	A	B	A	B	A	A	A	B	A	A	B	B	A	B	B	B	B	A	A	B	-	A	B	A
Chr4-94	SNP21132	201.911	A	B	B	B	B	B	A	A	A	B	-	A	B	-	A	B	B	A	B	A	A	A	B	B	B	A	B	A	A	A	B	A	A	-	B	A	B	B	B	B	B	A	B	A	A	B	-
Chr4-95	SNP42905	205.711	A	B	B	B	A	B	B	A	A	B	-	A	B	-	A	B	B	A	B	A	A	A	B	B	A	A	B	A	A	B	B	A	A	A	B	A	B	B	B	B	B	A	B	B	A	B	A
Chr4-96	SNP21169	209.214	A	B	B	B	A	B	B	A	-	B	B	-	B	B	A	B	B	A	B	A	A	A	B	B	A	-	B	A	A	B	B	A	A	B	B	-	B	B	B	B	B	-	B	B	-	B	B
Chr4-97	SNP21241	212.343	A	B	B	B	A	B	B	A	A	B	-	A	B	A	A	B	B	A	B	A	A	A	B	B	A	A	B	A	A	B	B	A	A	-	B	A	B	B	B	B	A	A	B	B	A	B	A
Chr4-98	SNP21215	214.545	A	B	B	B	A	B	A	A	A	B	-	A	B	A	A	B	B	A	B	A	A	A	B	B	A	A	B	A	A	B	B	A	A	-	B	A	B	B	B	B	A	A	B	B	A	B	A
Chr4-99	SNP21255	215.477	A	B	B	B	A	B	B	A	A	B	A	A	B	A	A	B	B	A	B	A	A	A	B	B	A	A	B	A	A	-	B	A	A	-	B	A	B	B	B	B	A	A	B	B	A	B	A
Chr4-100	SNP21361	217.377	A	B	A	B	A	B	B	A	A	B	A	A	B	A	A	B	B	A	B	A	A	A	B	B	A	A	B	A	A	B	B	A	A	A	B	A	B	B	B	B	A	A	B	B	A	B	A
Chr4-101	SNP21355	218.589	A	B	A	B	A	B	A	A	A	B	A	A	B	A	A	B	B	A	B	A	A	A	B	B	A	A	B	A	A	B	B	A	A	A	B	A	B	B	B	B	A	A	B	B	A	B	A
Chr4-102	SNP21385	219.487	A	B	A	B	A	B	A	A	A	B	A	A	B	A	A	B	B	A	B	A	A	A	B	B	A	A	B	A	A	B	B	A	A	A	B	A	B	B	B	B	A	A	B	B	A	B	A
Chr4-103	SNP21471	220.927	A	B	A	B	A	B	A	A	A	B	A	A	B	A	A	A	B	A	B	A	A	A	B	B	A	A	B	A	A	B	B	A	A	A	B	A	B	B	B	B	A	A	B	A	A	B	A
Chr4-104	SNP21581	222.376	A	B	A	B	A	B	A	A	A	B	A	A	B	A	A	A	B	A	B	A	A	A	B	B	A	A	B	A	A	A	B	A	A	A	B	A	B	B	B	B	A	A	B	B	A	B	A
Chr4-105	SNP21504	223.596	A	B	A	B	A	B	A	A	A	B	A	A	B	A	A	A	B	A	B	A	A	A	B	B	A	A	B	A	A	B	B	A	A	A	B	A	B	B	B	B	A	A	B	B	A	B	A
Chr4-106	SNP21435	224.202	A	B	A	B	A	B	A	A	A	B	A	A	B	A	A	A	B	A	B	A	A	A	B	B	A	A	B	A	A	B	B	A	A	A	B	A	B	B	B	B	A	A	B	B	A	B	A
Chr4-107	SNP21497	225.422	A	B	A	B	A	B	B	A	A	B	A	A	B	A	A	A	B	A	B	A	A	A	B	B	A	A	B	A	A	B	B	A	A	A	B	A	B	B	B	B	A	A	B	B	A	B	A
Chr4-108	SNP21405	226.326	A	B	A	B	A	B	B	A	A	B	A	A	B	A	A	A	B	A	B	A	A	A	B	B	A	A	B	A	A	B	B	A	A	A	B	A	B	B	B	B	A	A	B	B	A	B	A
Chr4-109	SNP2669	227.553	A	B	A	B	A	B	B	A	A	B	A	A	B	A	A	A	B	A	B	A	A	A	B	B	A	A	B	A	A	A	B	A	A	-	B	A	B	B	B	B	A	A	B	B	A	B	A
Chr4-110	SNP21650	227.847	A	B	A	B	A	B	B	A	A	B	A	A	B	A	A	A	B	A	B	A	A	A	B	B	A	A	B	A	A	A	B	A	A	-	B	A	B	B	B	B	A	A	B	B	A	B	A
Chr4-111	SNP21668	229.982	A	B	A	B	A	B	B	A	A	B	A	A	B	A	A	A	B	A	B	A	A	A	B	B	A	A	B	A	A	A	B	A	A	A	B	A	B	B	B	B	A	A	A	B	A	B	A
Chr4-112	SNP21707	230.875	A	B	A	B	A	B	B	A	A	B	A	A	B	A	A	A	B	A	B	A	A	A	B	B	A	A	B	A	A	A	B	A	A	A	B	A	B	B	B	B	A	A	A	B	A	B	A
Chr4-113	SNP21739	231.768	A	B	A	B	A	B	B	A	A	B	A	A	B	A	A	A	B	A	B	A	A	B	B	B	A	A	B	A	A	A	B	A	A	A	B	A	B	B	B	B	A	A	A	B	A	B	A
Chr4-114	SNP21770	232.667	A	B	A	B	A	B	A	A	A	B	A	A	B	A	A	A	B	A	B	A	A	B	B	B	A	A	B	A	A	A	B	A	A	A	B	A	B	B	B	B	A	A	A	B	A	B	A
Chr4-115	SNP21728	233.565	A	B	A	B	A	B	A	A	A	B	A	A	B	A	A	A	B	A	B	A	A	B	B	B	A	A	B	A	A	A	B	A	A	A	B	A	B	B	B	B	A	A	A	B	A	B	A
Chr4-116	SNP21785	234.153	A	B	A	B	A	B	A	A	A	B	A	A	B	A	A	A	B	A	B	A	A	B	B	B	A	A	B	A	A	A	B	A	A	A	B	A	B	B	B	B	A	A	A	B	A	B	A
Chr4-117	SNP51796	235.041	A	B	A	B	A	B	A	A	A	B	A	A	B	A	A	A	B	A	B	A	A	B	A	B	A	A	B	A	A	A	B	A	A	A	B	A	B	B	B	B	A	A	A	B	A	B	A
Chr4-118	SNP2119	236.529	A	B	A	B	A	B	A	A	A	B	A	A	B	A	A	A	B	A	B	A	A	B	A	B	A	A	B	A	A	A	B	A	A	A	B	A	B	B	B	B	B	A	A	B	A	B	A
Chr4-119	SNP21819	237.428	A	B	A	B	A	B	B	A	A	B	A	A	B	A	A	A	B	A	B	A	A	-	A	B	A	A	B	A	A	A	B	A	A	A	B	A	B	B	B	B	B	A	A	B	A	B	A
Chr4-120	SNP21893	241.176	A	B	A	B	A	B	-	A	A	B	A	A	B	A	A	A	B	A	B	A	A	B	A	B	A	A	A	A	A	A	B	A	A	A	B	A	B	B	B	B	B	A	A	B	A	B	-
Chr4-121	SNP48010	245.671	A	B	B	B	A	B	B	A	B	B	A	-	B	A	A	A	B	A	B	A	A	B	A	B	A	A	A	A	A	B	B	A	A	B	B	A	B	B	B	B	B	A	A	B	A	B	A
Chr4-122	SNP21955	250.989	A	B	B	B	A	A	A	A	B	B	A	-	B	A	A	A	B	A	B	A	A	B	A	B	A	A	A	A	A	B	B	A	A	B	B	A	B	B	B	B	B	A	A	B	A	-	A
Chr4-123	SNP21977	253.858	A	B	B	B	A	A	B	A	B	B	A	B	B	A	A	A	B	A	B	A	A	B	A	B	A	A	A	A	A	B	B	A	A	B	B	A	B	B	B	B	B	A	A	B	A	B	A
Chr4-124	SNP21999	258.477	A	B	B	B	A	A	A	A	-	B	A	B	A	A	A	A	B	A	B	A	A	B	A	B	A	A	B	A	A	B	B	A	A	B	B	A	B	B	B	B	B	A	A	B	A	A	B
Chr4-125	SNP46679	264.325	A	B	B	B	A	A	B	A	B	B	A	A	A	A	A	A	A	B	B	A	A	B	A	B	A	A	B	A	A	B	B	A	A	B	B	A	B	B	B	B	B	A	A	B	A	A	B
Chr4-126	SNP22070	271.153	A	B	B	B	A	A	B	A	B	A	A	A	A	A	-	A	A	B	B	A	A	B	A	B	A	A	B	A	A	B	B	A	A	B	B	A	B	B	B	B	A	A	A	B	A	B	B
Chr4-127	SNP54262	275.743	A	B	B	B	A	A	B	A	B	A	B	A	A	A	B	A	A	A	B	B	B	B	A	B	A	A	B	A	A	B	B	A	B	B	B	A	-	B	B	B	-	A	B	B	A	-	B
Chr4-128	SNP54261	277.152	A	B	-	B	A	A	A	A	B	A	B	A	A	A	B	A	A	A	B	B	B	B	A	B	A	A	B	A	A	B	B	A	B	B	B	A	B	-	B	B	-	A	B	A	A	-	B
Chr4-129	SNP22121	290.485	A	B	B	B	A	A	B	A	B	B	A	A	A	B	A	A	A	A	B	B	B	B	A	B	A	A	B	A	A	B	B	B	A	B	B	A	B	B	B	B	B	A	B	A	B	-	B
Chr5-1	SNP45739	0	B	B	B	A	B	B	B	B	B	A	A	A	A	B	B	B	-	A	A	B	B	A	A	A	A	B	B	A	A	B	B	A	B	A	B	B	B	B	B	B	A	B	B	A	A	A	-
Chr5-2	SNP22184	7.298	B	A	-	A	B	B	A	B	B	A	A	B	A	B	B	-	A	A	A	B	B	A	A	A	A	B	B	A	A	B	B	A	B	B	B	B	B	B	B	-	A	B	B	A	A	A	A
Chr5-3	SNP2545	9.898	B	B	A	A	B	B	A	B	B	A	A	-	A	B	B	-	A	A	A	B	B	A	A	A	A	B	B	A	A	A	B	A	B	A	B	B	B	B	B	-	A	B	B	A	A	A	A
Chr5-4	SNP47241	17.937	B	B	-	A	B	B	A	B	B	A	B	A	A	B	B	B	A	A	A	A	B	A	A	A	A	B	B	A	A	-	A	A	B	B	B	B	B	B	B	-	A	B	B	B	A	B	B
Chr5-5	SNP22275	26.99	B	B	B	B	B	B	A	A	B	B	B	A	B	B	B	B	B	A	A	B	B	A	A	A	B	A	B	A	-	-	A	A	B	B	B	B	A	B	A	B	A	B	B	B	A	A	-
Chr5-6	SNP48733	28.914	B	B	-	B	B	B	A	A	B	B	B	A	B	B	B	B	B	A	A	B	B	B	A	A	B	A	B	A	-	-	A	A	B	B	B	B	A	B	A	B	A	B	B	B	A	B	B
Chr5-7	SNP22346	42.102	B	B	A	B	B	B	B	A	B	A	A	A	B	B	B	B	A	A	A	B	A	A	A	B	B	A	B	A	A	B	A	A	B	B	A	B	A	B	B	B	A	B	B	A	A	-	B
Chr5-8	SNP43470	54.773	B	B	A	B	A	B	B	A	B	A	A	A	B	B	B	B	A	A	A	B	B	A	A	B	B	B	B	A	A	B	A	A	B	B	A	B	A	A	B	-	A	B	B	A	A	A	B
Chr5-9	SNP42846	66.553	B	B	A	B	A	B	B	A	B	A	A	A	B	B	B	B	A	A	A	B	B	A	A	A	A	B	B	A	A	B	A	A	A	B	A	B	A	A	B	-	A	B	A	A	A	A	B
Chr5-10	SNP48108	70.202	B	B	A	B	B	B	B	A	B	A	A	A	A	B	B	B	B	A	A	A	B	A	A	A	A	B	B	A	A	B	A	A	A	B	A	B	A	A	B	B	A	B	B	A	A	A	B
Chr5-11	SNP45995	77.741	B	B	A	B	B	B	B	A	B	A	A	A	A	B	B	B	B	A	A	A	B	A	A	A	A	B	B	A	A	B	A	A	A	B	A	B	A	A	B	B	A	B	B	A	A	A	B
Chr5-12	SNP22540	79.877	B	B	A	B	B	B	B	A	B	A	A	A	-	B	B	B	B	A	A	B	B	B	A	A	A	B	B	A	A	A	A	A	A	B	A	B	A	A	B	B	A	B	B	A	A	A	A
Chr5-13	SNP22548	80.465	B	B	A	B	B	B	B	A	B	A	A	A	A	B	B	B	B	A	A	B	B	B	A	A	A	B	B	A	B	A	A	A	A	B	A	B	A	A	B	B	A	B	B	A	A	A	A
Chr5-14	SNP22582	81.731	B	B	A	B	B	B	B	A	B	A	A	A	-	B	B	B	B	A	A	B	B	B	A	A	A	B	B	A	B	A	A	A	A	B	A	B	A	A	B	B	A	B	B	A	A	A	A
Chr5-15	SNP22578	82.052	B	B	A	B	B	B	B	A	B	A	A	A	-	B	B	B	B	A	A	B	B	B	A	A	A	B	B	A	B	A	A	A	A	B	A	B	A	A	B	B	A	B	B	A	A	A	A
Chr5-16	SNP22603	82.669	B	B	A	B	B	B	B	A	B	A	A	A	-	B	B	B	B	A	A	B	B	B	A	A	A	B	B	A	B	A	A	A	A	B	A	B	A	A	B	B	A	B	B	A	A	A	A
Chr5-17	SNP22634	82.984	B	B	A	B	B	B	B	A	B	A	A	A	A	B	B	B	B	A	A	B	B	B	A	A	A	B	B	A	B	A	A	A	A	B	A	B	A	A	B	B	A	B	B	A	A	A	A
Chr5-18	SNP52344	83.927	B	B	-	B	B	B	B	A	B	A	A	A	-	B	B	B	B	A	A	B	B	B	A	A	A	B	B	A	B	A	A	A	A	B	A	B	A	A	B	B	A	B	B	B	A	A	A
Chr5-19	SNP43793	85.185	B	B	A	B	B	B	A	A	B	A	A	A	A	B	B	B	B	A	A	B	B	B	A	A	A	B	B	A	B	A	A	A	A	B	A	B	A	A	B	B	A	B	B	-	A	A	A
Chr5-20	SNP22657	85.826	B	B	A	B	B	B	A	A	B	A	A	A	-	B	B	B	B	A	A	B	B	B	A	A	A	B	B	A	B	A	A	A	A	B	A	B	A	A	B	B	A	B	B	-	A	A	A
Chr5-21	SNP22666	86.898	-	-	A	-	B	B	A	A	B	A	A	A	A	-	B	B	B	A	A	B	B	B	A	A	A	B	B	A	B	A	A	A	A	B	A	-	A	A	B	B	A	B	B	A	A	A	A
Chr5-22	SNP22669	88.599	B	B	A	B	B	B	A	A	B	A	B	A	A	B	B	B	B	A	A	B	B	B	A	A	A	B	B	A	B	A	A	A	A	B	A	B	A	A	B	B	A	B	B	-	A	A	A
Chr5-23	SNP22674	89.191	B	B	A	B	B	B	A	A	B	A	B	A	A	B	B	B	B	A	A	B	B	B	A	A	A	B	B	A	B	A	A	A	A	B	A	B	A	A	B	B	A	B	B	A	A	A	A
Chr5-24	SNP22796	91.408	B	B	-	B	B	B	A	A	B	B	B	A	B	B	B	B	B	A	A	B	B	B	A	A	A	B	B	A	B	A	A	A	A	B	A	B	A	A	B	B	A	B	B	A	A	A	A
Chr5-25	SNP23091	96.026	B	B	A	B	B	B	A	A	B	B	B	A	B	B	B	B	B	A	A	B	A	B	A	A	B	B	B	A	B	A	A	A	A	B	A	B	A	A	B	B	A	B	B	A	A	A	A
Chr5-26	SNP22710	100.525	B	B	A	B	B	B	A	A	B	B	B	A	A	B	B	B	B	A	A	B	B	B	A	A	-	B	B	A	B	A	A	A	A	B	A	B	A	A	B	B	A	B	B	-	A	A	A
Chr5-27	SNP22731	100.825	B	B	A	B	B	B	A	A	B	B	B	A	A	B	B	B	B	A	A	B	B	B	A	A	A	B	B	A	B	A	A	A	A	B	A	B	A	A	B	B	A	B	B	A	A	A	A
Chr5-28	SNP22817	104.473	B	B	A	B	B	B	A	A	B	B	B	A	B	B	B	B	B	A	A	B	B	B	A	A	A	B	B	A	B	A	A	A	A	B	A	B	A	A	B	B	A	B	B	A	A	A	A
Chr5-29	SNP22823	106.037	B	B	A	B	B	B	A	A	B	B	B	A	B	B	B	B	B	A	A	B	B	B	A	A	A	B	B	A	B	A	A	A	A	B	A	B	A	A	B	B	A	B	B	A	A	A	A
Chr5-30	SNP23025	108.508	B	B	A	B	B	B	A	A	B	B	B	A	B	B	B	B	B	A	A	B	A	B	A	A	B	B	B	A	B	A	A	A	A	B	A	B	A	A	B	B	A	B	B	A	A	A	A
Chr5-31	SNP23062	109.406	B	B	A	B	B	B	A	A	B	B	B	A	B	B	B	B	B	A	A	B	A	B	A	A	B	B	B	A	B	A	A	A	A	B	A	B	A	A	B	B	A	B	B	A	A	A	A
Chr5-32	SNP23154	110.912	B	B	A	B	B	B	A	A	B	B	B	A	B	B	B	B	B	A	A	B	A	-	A	A	B	B	B	A	B	A	A	A	A	B	A	B	A	B	B	B	A	B	B	A	A	A	A
Chr5-33	SNP23176	111.519	B	B	A	B	B	B	-	A	B	B	B	A	B	B	B	B	B	A	A	B	A	B	A	A	B	B	B	A	B	A	A	A	A	B	B	B	A	B	B	B	A	B	B	A	A	A	A
Chr5-34	SNP42842	113.707	B	B	A	B	B	B	-	A	B	B	B	A	B	B	B	B	B	A	A	B	-	B	A	A	B	B	B	A	B	A	A	A	A	B	B	B	A	B	B	A	A	B	B	A	A	A	A
Chr5-35	SNP49924	122.733	B	B	B	B	A	B	B	A	B	B	B	A	B	B	B	B	B	B	A	B	B	A	A	A	B	B	B	A	B	A	A	A	A	B	B	B	A	B	B	A	A	B	B	A	A	A	A
Chr5-36	SNP55977	135.709	B	B	-	B	A	B	A	A	B	B	B	A	B	B	B	B	B	A	A	B	B	A	A	A	B	B	B	A	B	A	A	A	A	B	B	B	A	A	B	A	A	B	B	A	A	A	A
Chr5-37	SNP23296	136.944	B	B	-	B	A	B	A	A	B	B	B	A	B	B	B	B	B	B	A	B	B	A	A	A	B	B	B	A	B	A	A	A	A	B	B	B	A	A	B	A	A	B	B	A	A	A	A
Chr5-38	SNP23512	142.029	B	B	A	B	A	B	B	A	B	B	B	A	B	B	B	B	B	B	A	B	B	A	A	A	B	B	B	A	B	A	A	A	A	B	A	B	A	A	B	A	A	B	B	A	A	A	A
Chr5-39	SNP23523	142.943	B	B	B	B	A	B	B	A	B	B	B	A	B	B	B	B	B	B	A	B	B	A	A	A	B	B	B	A	B	A	A	A	A	B	A	B	A	A	B	A	A	B	B	A	A	A	A
Chr5-40	SNP23529	144.497	B	B	B	B	A	B	B	A	B	B	B	A	B	B	B	B	B	B	A	B	B	A	A	A	B	A	B	A	B	A	A	A	A	B	A	B	A	A	B	A	A	B	B	A	A	A	A
Chr5-41	SNP23690	147.063	B	B	A	B	A	B	A	A	B	B	B	A	B	B	B	B	B	B	A	-	B	A	A	A	B	A	B	A	B	A	A	B	A	B	A	B	A	A	B	A	A	B	B	A	A	-	A
Chr5-42	SNP23657	162.367	B	B	B	B	A	B	B	A	B	B	B	A	B	B	B	B	B	B	A	B	B	A	A	A	B	A	B	A	B	A	A	B	A	B	A	B	A	A	B	A	A	B	B	A	A	B	A
Chr5-43	SNP23812	171.263	B	B	B	B	A	B	B	A	B	B	B	A	B	B	B	B	B	B	A	-	B	A	A	A	B	A	B	B	B	A	A	B	A	B	A	B	A	A	B	A	A	B	B	-	A	A	A
Chr5-44	SNP23769	177.321	B	B	B	B	A	B	A	A	B	B	B	A	B	B	B	B	B	B	A	-	B	A	A	A	B	A	B	B	B	A	A	B	A	B	A	B	A	A	B	-	A	B	B	-	A	-	A
Chr5-45	SNP23775	177.95	B	B	B	B	A	B	A	A	B	B	B	A	B	B	B	B	B	B	A	A	B	A	A	A	B	A	B	B	B	A	A	B	A	B	A	B	A	A	B	A	A	B	B	-	A	A	A
Chr5-46	SNP52147	178.876	B	B	B	B	A	B	A	A	B	B	B	A	B	B	B	B	B	B	A	A	B	A	A	A	B	A	B	B	B	A	A	B	A	B	A	B	A	A	B	A	A	B	B	-	A	A	A
Chr5-47	SNP23976	180.103	B	B	B	B	A	B	A	A	B	B	B	A	B	B	B	B	B	B	A	A	B	A	A	A	B	A	B	B	B	A	A	B	A	B	A	B	A	A	B	A	A	B	B	-	A	A	A
Chr5-48	SNP24082	182.065	B	B	-	B	A	B	A	A	B	B	B	A	B	B	B	B	B	B	A	-	B	A	A	B	B	A	B	B	B	A	A	B	A	B	A	B	A	A	B	-	A	B	B	-	A	-	B
Chr5-49	SNP24313	182.702	B	B	A	B	A	B	A	A	B	B	B	A	B	B	B	B	B	B	A	A	B	A	A	A	B	A	B	B	B	A	A	B	A	B	A	B	A	A	B	A	A	B	B	-	A	A	B
Chr5-50	SNP24655	184.614	B	B	A	B	A	B	A	A	B	B	B	A	B	B	B	B	B	B	A	A	B	A	A	A	B	A	B	B	B	A	A	B	A	B	A	B	A	A	B	A	A	B	A	-	A	A	B
Chr5-51	SNP24608	185.563	B	B	A	B	A	B	B	A	B	B	B	A	B	B	B	B	B	B	A	-	B	A	A	A	B	A	B	B	B	A	A	B	A	B	A	B	A	A	B	A	A	B	A	-	A	A	B
Chr5-52	SNP24573	186.192	B	B	A	B	A	B	B	A	B	B	B	A	B	B	B	B	B	B	A	A	B	A	A	A	B	A	B	B	B	A	A	B	A	B	A	B	A	A	B	A	A	B	B	-	A	A	B
Chr5-53	SNP24484	187.765	B	B	B	B	A	B	B	A	B	B	B	A	B	B	B	B	B	B	A	A	B	A	A	A	B	A	B	B	B	A	A	B	A	B	A	B	A	A	B	A	A	B	B	-	A	A	B
Chr5-54	SNP24511	188.386	B	B	A	B	A	B	B	A	B	B	B	A	B	B	B	B	B	B	A	A	B	A	A	A	B	A	B	B	B	A	A	B	A	B	A	B	A	A	B	A	A	B	B	-	A	A	B
Chr5-55	SNP24908	192.059	B	B	A	B	A	B	A	A	B	B	B	A	B	B	B	B	B	B	A	A	B	A	A	A	A	A	B	B	B	A	A	B	A	B	A	B	B	A	B	-	B	B	-	A	B	A	B
Chr5-56	SNP904	192.692	B	B	A	B	A	B	A	A	B	B	B	A	B	B	B	B	B	B	A	A	B	A	A	A	A	-	B	B	B	A	A	B	A	B	A	B	B	A	B	-	B	B	A	A	B	A	B
Chr5-57	SNP25060	198.838	B	B	B	B	A	B	-	A	B	B	B	A	B	B	B	B	B	-	A	A	B	-	A	A	A	-	B	B	B	A	A	B	A	B	A	B	B	A	B	-	B	B	A	A	B	A	B
Chr5-58	SNP50737	206.083	A	B	B	B	A	B	B	A	B	B	B	A	A	B	B	A	B	B	A	A	B	B	A	A	A	A	A	B	B	A	A	B	A	B	A	B	B	B	B	A	A	B	A	-	B	A	B
Chr5-59	SNP25267	208.97	A	B	B	B	A	B	B	A	B	B	B	A	A	B	B	A	B	A	A	B	B	B	A	A	B	A	-	B	B	A	A	B	A	B	-	B	B	A	B	A	A	A	A	-	B	A	B
Chr5-60	SNP2486	214.739	A	B	B	B	B	B	B	-	A	B	B	A	B	B	B	A	B	A	A	A	B	B	A	A	B	A	-	B	A	A	A	B	A	B	-	B	-	B	B	A	A	B	A	B	B	A	B
Chr5-61	SNP54059	221.066	A	B	-	B	B	B	B	-	A	B	B	A	B	B	B	A	A	A	A	B	B	B	A	A	B	A	-	B	A	A	A	B	A	B	A	B	A	B	B	A	A	A	A	A	B	A	-
Chr5-62	SNP25362	221.699	A	B	B	B	B	B	B	B	A	B	B	A	B	B	B	A	A	A	A	B	B	B	A	A	B	B	-	B	A	A	A	B	A	B	A	B	A	B	B	B	A	A	A	A	B	A	B
Chr5-63	SNP49599	223.959	A	B	-	B	B	B	A	A	A	B	B	A	B	B	B	A	A	A	A	B	B	B	A	A	B	B	A	B	A	A	A	B	A	B	A	B	A	B	B	B	A	A	A	A	B	A	B
Chr5-64	SNP52315	225.847	A	B	-	B	B	B	A	A	A	B	B	A	B	B	B	A	A	A	A	B	B	A	A	A	B	B	A	B	A	A	A	B	A	B	B	B	A	B	B	B	A	A	A	A	B	A	B
Chr5-65	SNP2518	226.756	A	B	B	B	B	B	B	A	A	B	B	A	B	B	B	A	A	A	A	B	B	A	A	A	B	B	A	B	A	A	A	B	A	B	B	B	A	B	B	B	A	A	A	A	B	A	B
Chr5-66	SNP25400	227.373	A	B	B	B	B	B	B	A	A	B	B	A	B	B	B	A	A	A	A	B	B	A	A	A	-	B	A	B	A	A	A	B	A	B	-	B	A	B	B	B	A	A	A	A	B	A	B
Chr5-67	SNP25395	228.002	A	B	-	B	B	B	-	A	A	B	B	A	B	B	B	A	A	A	A	B	B	A	A	A	-	B	A	B	A	A	A	B	A	B	B	B	A	B	B	B	A	A	A	A	B	A	B
Chr5-68	SNP25428	229.245	A	B	-	B	B	B	A	A	A	B	B	A	B	B	B	A	A	A	A	B	B	A	B	A	-	B	A	B	A	A	A	B	A	B	B	B	A	B	B	B	A	A	A	A	A	A	B
Chr5-69	SNP25503	234.021	A	B	B	A	B	B	B	A	A	A	B	A	B	B	B	A	A	A	A	B	B	A	B	A	B	B	A	B	A	A	A	B	A	B	A	B	A	B	B	B	A	A	A	A	A	-	B
Chr5-70	SNP25495	235.933	A	B	B	A	B	B	B	A	A	A	B	A	B	-	B	A	A	A	A	B	B	A	B	A	-	B	A	B	A	A	A	B	A	B	A	B	A	B	B	B	A	A	A	A	A	A	B
Chr5-71	SNP2728	237.16	A	B	-	A	B	B	-	A	A	A	B	A	B	A	B	A	A	A	A	B	B	A	B	A	B	B	A	B	A	A	A	B	A	B	A	B	A	B	B	B	A	A	A	A	A	A	B
Chr5-72	SNP25520	237.459	A	B	-	A	B	B	A	A	A	A	B	A	B	A	B	A	A	A	A	B	B	A	B	A	A	B	A	B	A	A	A	B	A	B	A	B	A	B	B	B	A	A	A	A	A	A	B
Chr5-73	SNP25549	238.687	A	B	-	A	B	B	A	A	A	B	B	A	B	A	B	A	A	A	A	B	B	A	B	A	B	B	A	B	A	A	A	B	A	B	A	B	A	B	B	B	A	-	A	A	A	A	B
Chr5-74	SNP25595	241.22	A	B	-	A	B	B	-	A	A	B	B	A	B	A	B	A	A	A	A	B	B	A	A	A	B	B	A	B	B	A	A	B	A	B	A	B	A	B	B	B	A	A	A	A	A	A	B
Chr5-75	SNP25610	245.074	A	B	B	B	B	B	B	A	A	B	B	A	B	A	B	A	A	A	A	B	B	A	A	A	B	B	A	B	B	A	A	B	A	B	A	B	A	B	B	B	A	A	A	A	A	A	B
Chr5-76	SNP42944	247.89	A	B	B	B	B	B	B	A	A	B	B	A	B	A	B	A	A	A	A	B	B	A	A	A	B	B	A	B	B	A	A	B	A	B	A	B	A	B	A	B	A	A	A	A	A	A	B
Chr5-77	SNP25657	250.051	A	B	B	B	B	B	-	A	A	B	B	A	B	A	B	A	A	A	A	A	B	A	A	A	B	B	B	B	B	A	A	B	A	B	A	B	A	B	A	B	A	B	A	A	A	A	B
Chr5-78	SNP25685	252.939	B	B	-	B	A	B	B	A	A	B	B	A	B	A	B	A	A	A	A	A	B	A	A	A	B	B	-	B	B	A	A	B	A	B	A	B	A	B	A	B	A	B	A	A	A	A	B
Chr5-79	SNP25716	255.884	B	B	B	B	A	B	B	A	B	B	B	A	B	-	B	A	A	A	A	A	B	A	A	A	B	B	-	B	B	A	A	B	A	B	A	B	A	B	A	B	A	B	A	A	B	A	B
Chr5-80	SNP25750	258.868	B	B	B	B	A	B	-	B	B	B	B	A	B	A	B	A	A	A	A	A	B	A	A	A	B	B	B	B	A	A	A	A	A	B	A	B	A	B	A	B	A	B	A	A	B	A	B
Chr5-81	SNP25761	259.493	B	B	-	B	A	B	B	B	B	B	B	A	B	A	B	A	A	A	A	-	B	A	A	A	B	B	B	A	A	A	A	A	A	B	A	B	A	B	A	B	A	B	A	A	B	A	B
Chr5-82	SNP25755	259.803	B	B	-	B	A	B	B	B	B	B	B	A	B	A	B	A	A	A	A	A	B	A	A	A	B	B	B	A	A	A	A	A	A	B	A	B	A	B	A	B	A	B	A	A	B	A	B
Chr5-83	SNP25785	260.44	B	B	B	B	A	B	-	B	B	B	B	A	B	A	B	A	A	A	A	A	B	A	A	A	B	B	-	A	A	A	A	A	A	B	A	B	A	B	A	B	A	B	A	A	B	A	B
Chr5-84	SNP25815	262.364	B	B	B	B	A	B	-	B	B	B	B	A	B	A	B	A	A	A	A	A	B	A	A	A	B	B	A	A	A	-	A	A	A	B	A	B	A	B	A	B	A	A	A	A	B	A	B
Chr5-85	SNP25821	262.97	B	B	-	B	A	B	-	B	B	B	B	A	B	A	B	A	A	A	A	A	B	A	A	A	B	B	A	A	A	-	A	A	A	B	A	B	A	B	A	B	A	A	A	A	B	A	B
Chr5-86	SNP25813	263.62	-	B	B	B	A	B	B	B	B	B	B	A	-	A	B	A	A	A	A	-	B	A	A	A	-	B	A	A	A	-	A	A	A	B	A	B	A	B	A	B	A	A	A	A	B	A	B
Chr5-87	SNP25814	271.581	B	B	B	B	A	B	A	B	B	B	B	A	B	A	B	A	A	A	A	A	B	A	A	A	A	B	A	A	A	A	A	A	A	B	A	-	A	B	A	B	A	A	A	A	-	A	A
Chr5-88	SNP48779	277.999	B	B	B	B	A	B	-	B	A	B	B	A	B	B	B	A	A	A	A	A	B	A	A	A	B	B	A	A	A	A	A	A	A	B	A	B	A	B	A	B	A	A	A	A	B	A	B
Chr5-89	SNP48782	280.668	B	B	B	B	A	B	-	B	A	B	B	A	B	B	B	A	A	A	A	-	B	-	A	A	B	B	A	A	A	A	A	A	A	B	A	B	A	B	A	B	A	A	A	A	B	-	B
Chr5-90	SNP43094	283.32	B	B	-	B	A	A	-	B	A	B	B	A	B	B	B	A	B	A	A	A	B	A	A	A	-	B	A	A	A	A	A	A	A	B	A	B	A	B	-	B	A	A	A	A	B	A	B
Chr5-91	SNP54321	285.219	B	B	B	-	A	A	-	A	A	A	B	A	B	B	B	A	B	A	A	A	B	-	A	A	-	B	A	A	A	A	A	A	A	B	A	B	A	B	A	B	A	A	A	A	A	A	B
Chr5-92	SNP25914	292.668	A	A	B	-	A	A	-	A	B	A	B	A	A	B	B	A	B	A	A	A	B	B	B	A	-	B	A	A	A	A	A	A	B	B	A	B	A	B	A	B	A	A	A	A	A	-	B
Chr5-93	SNP25954	298.437	A	A	B	B	A	A	B	A	B	A	A	A	A	B	A	A	B	A	A	A	B	A	B	A	B	B	A	A	A	A	A	A	B	B	A	B	A	B	B	B	A	A	A	B	A	B	B
Chr5-94	SNP26007	308.115	A	B	B	A	B	A	B	A	B	A	B	A	A	B	A	A	A	A	A	B	B	A	B	A	B	-	-	A	A	A	A	A	B	B	A	B	A	B	B	B	A	A	A	B	A	B	B
Chr5-95	SNP26017	312.024	A	B	B	A	B	A	-	A	B	A	B	A	A	B	A	A	A	A	A	-	B	A	B	B	A	-	A	A	A	A	A	A	B	B	B	B	A	B	B	-	A	A	A	B	B	-	B
Chr5-96	SNP55970	328.102	A	B	-	A	B	A	A	B	B	A	A	A	A	B	B	B	B	B	A	B	B	A	B	A	A	-	B	A	A	A	A	A	B	B	A	A	A	A	B	B	A	B	A	B	B	-	B
Chr5-97	SNP26044	330.347	A	B	B	A	B	A	B	B	B	A	A	B	A	B	B	B	B	B	A	B	B	A	B	A	A	A	B	A	A	A	A	A	B	B	A	A	A	A	B	B	A	B	A	B	B	-	B
Chr5-98	SNP46052	335.561	A	B	B	B	B	A	B	B	B	A	A	B	A	B	B	B	B	B	A	B	B	A	B	A	A	A	B	A	A	A	A	A	B	B	A	A	A	A	B	B	A	B	A	B	B	-	B
Chr5-99	SNP42999	344.82	A	A	B	B	B	A	B	B	B	A	-	B	B	B	A	B	B	B	A	A	B	A	B	A	A	A	B	B	B	A	B	A	B	B	B	A	A	A	B	B	A	B	A	B	B	A	B
Chr5-100	SNP43001	345.419	A	A	B	B	B	A	B	B	B	A	-	B	B	B	A	B	B	B	A	A	B	A	B	A	A	A	B	B	B	A	B	A	B	B	B	A	B	A	A	B	A	B	A	B	B	-	B
Chr5-101	SNP26072	355.024	A	A	-	B	B	A	A	B	A	B	A	B	B	B	A	B	B	B	A	A	B	A	B	A	A	A	A	-	B	A	B	A	B	B	B	A	A	A	A	A	A	B	A	B	B	B	B
Chr5-102	SNP50341	355.329	A	A	-	B	B	A	A	B	A	B	A	B	B	B	A	B	B	B	A	A	B	A	B	A	A	A	A	B	B	A	B	A	B	B	B	A	A	A	A	A	A	B	A	B	B	B	B
Chr6-1	SNP28143	0	B	A	A	B	A	B	-	A	A	B	B	B	A	A	A	A	B	A	B	A	A	A	A	A	B	A	A	A	A	B	B	B	B	B	B	B	B	A	A	B	A	B	A	A	B	-	B
Chr6-2	SNP28142	1.274	B	A	-	B	A	B	-	A	A	B	B	B	A	A	A	A	B	A	B	A	A	A	A	A	B	A	A	A	A	B	B	B	B	B	B	B	B	A	A	B	A	B	A	A	B	-	B
Chr6-3	SNP28156	3.578	B	A	-	B	A	B	-	B	A	B	B	B	A	A	A	A	B	A	B	A	A	A	A	A	B	A	A	A	B	B	B	B	B	B	B	B	B	B	A	B	A	B	A	A	B	-	B
Chr6-4	SNP28166	3.897	B	A	-	B	A	B	-	B	A	B	B	B	A	A	A	A	B	B	B	A	A	A	A	A	B	A	A	A	B	B	B	B	B	B	B	B	B	B	A	B	A	B	A	A	B	-	B
Chr6-5	SNP48975	4.551	B	A	A	B	A	B	B	B	A	B	B	B	A	A	A	A	B	B	B	A	A	A	A	A	B	A	A	A	B	B	B	B	B	B	B	B	B	B	A	B	A	B	A	A	B	-	B
Chr6-6	SNP28174	5.494	B	A	A	B	A	B	B	B	A	B	B	B	A	A	A	A	B	B	B	A	A	A	A	A	B	A	A	A	B	B	B	B	B	B	B	B	B	B	A	B	A	B	A	A	B	-	B
Chr6-7	SNP28175	5.803	B	A	A	B	A	B	B	B	A	B	B	B	A	A	A	A	B	B	B	A	A	A	A	A	B	A	A	A	B	B	B	B	B	B	B	B	B	B	A	B	A	B	A	A	B	-	B
Chr6-8	SNP51026	7.119	B	A	-	B	B	B	-	B	A	B	B	B	A	A	A	A	B	B	B	A	A	A	A	A	B	A	A	A	B	B	B	B	B	B	B	B	B	B	A	B	A	B	A	A	B	-	B
Chr6-9	SNP28216	9.438	B	A	-	B	B	B	-	B	A	B	B	B	A	A	A	A	B	B	B	A	A	A	A	B	B	A	A	A	B	B	B	B	B	B	B	B	B	B	A	B	A	B	A	A	B	-	B
Chr6-10	SNP46434	14.384	B	A	B	B	B	B	A	B	A	B	B	A	B	A	-	A	B	B	B	A	A	A	A	B	B	A	A	A	B	B	B	B	B	B	B	B	B	B	A	B	A	B	A	A	B	-	A
Chr6-11	SNP28309	15.001	B	A	B	B	B	B	A	B	A	B	B	A	B	A	-	A	B	B	B	A	A	A	A	B	B	A	A	A	B	B	B	B	B	B	B	B	B	B	A	B	A	B	A	A	B	-	A
Chr6-12	SNP28367	18.362	B	A	A	B	B	B	A	B	A	B	B	-	B	A	B	A	B	B	B	A	A	A	A	B	B	A	A	A	B	B	B	B	B	B	B	B	B	B	A	B	A	B	A	A	B	B	A
Chr6-13	SNP54137	19.986	B	A	-	B	B	B	A	B	A	B	B	A	B	A	-	A	B	B	B	A	A	A	A	B	B	A	A	A	B	B	B	B	B	B	B	B	B	B	A	B	A	B	A	A	B	-	A
Chr6-14	SNP52276	20.295	B	A	B	B	B	B	B	B	A	B	B	A	B	A	-	A	B	B	B	A	A	A	A	B	B	A	A	A	B	B	B	B	B	B	B	B	B	B	A	B	A	B	A	A	B	-	A
Chr6-15	SNP28390	21.838	B	A	B	B	B	B	B	B	A	B	B	-	B	A	B	A	B	B	B	A	A	A	A	B	B	A	A	A	B	B	B	B	B	B	B	B	B	B	A	B	B	B	A	A	B	-	A
Chr6-16	SNP28373	22.753	B	A	B	B	B	B	B	B	A	B	B	A	B	A	-	A	B	B	B	A	A	A	A	B	B	A	A	A	B	B	B	B	B	B	B	B	B	B	A	B	B	B	A	A	B	-	A
Chr6-17	SNP28394	24.061	B	A	-	B	B	B	A	B	A	B	B	-	B	A	B	-	B	B	B	A	A	A	A	A	B	A	A	A	B	B	B	B	B	B	B	B	B	B	A	B	B	B	A	A	B	B	A
Chr6-18	SNP28408	26.022	B	A	A	B	B	B	A	B	A	B	B	A	B	A	B	A	B	B	B	A	A	A	A	A	B	A	A	A	B	B	B	B	B	B	B	B	B	B	A	B	A	B	A	A	B	-	A
Chr6-19	SNP556	27.864	B	A	A	B	B	B	A	B	A	B	B	A	B	A	B	A	B	A	B	A	A	A	A	A	B	A	A	A	B	B	B	B	B	B	B	B	B	B	A	B	A	B	A	A	B	-	A
Chr6-20	SNP28441	30.039	B	B	B	B	-	B	B	B	A	B	B	A	B	A	B	A	B	-	B	A	A	A	A	A	B	A	A	A	B	B	B	B	B	B	B	B	B	B	A	B	A	B	A	A	B	-	A
Chr6-21	SNP28446	30.645	B	B	-	B	-	B	B	B	A	B	B	A	B	A	B	A	B	A	B	A	A	A	A	A	B	A	A	A	B	B	B	B	B	B	B	B	B	B	A	B	A	B	A	A	B	-	A
Chr6-22	SNP28489	33.939	B	B	B	B	A	B	B	B	A	B	B	A	B	A	B	A	-	A	B	A	A	A	A	A	B	A	A	A	B	A	B	B	B	B	B	B	B	B	A	B	B	B	A	A	B	-	A
Chr6-23	SNP28487	34.56	B	B	-	B	-	B	B	B	A	B	B	A	B	A	B	A	B	A	B	A	A	A	A	A	B	A	A	A	B	A	B	B	B	B	B	B	B	B	A	B	B	B	A	A	B	B	A
Chr6-24	SNP28505	36.095	B	B	A	B	A	B	A	B	A	B	B	A	B	A	B	A	B	A	B	A	A	A	A	A	B	A	A	A	B	A	B	B	B	B	B	B	B	B	A	B	B	B	A	A	B	-	A
Chr6-25	SNP28502	37.3	B	B	B	B	A	B	A	B	A	B	B	A	B	A	B	A	B	A	B	A	A	A	A	A	B	A	A	A	B	A	B	B	B	B	B	B	B	B	A	B	B	B	A	A	B	-	A
Chr6-26	SNP28535	39.866	B	A	A	B	A	B	A	B	A	B	B	A	B	A	B	A	-	A	B	A	A	A	A	A	B	A	A	A	B	A	B	B	B	B	B	B	B	B	B	B	A	B	A	A	B	A	A
Chr6-27	SNP28518	42.083	B	A	B	B	A	B	A	B	A	B	B	A	B	A	B	A	B	A	B	A	A	A	A	A	B	A	A	A	B	A	B	B	B	B	B	B	B	B	A	B	A	B	A	A	B	B	A
Chr6-28	SNP28548	45.251	B	A	-	B	A	B	A	B	A	B	B	A	B	A	B	A	B	A	B	B	A	A	A	A	B	A	A	A	B	A	B	B	B	B	B	B	B	B	B	B	A	B	B	A	B	-	A
Chr6-29	SNP28610	48.103	B	A	-	B	A	B	B	B	A	A	B	A	B	A	B	A	B	A	B	B	A	A	A	A	B	A	A	A	B	A	B	B	B	B	B	B	B	B	B	B	A	B	B	B	B	-	A
Chr6-30	SNP28624	49.676	B	A	A	B	A	B	A	B	A	A	B	A	B	A	B	A	B	A	B	B	A	A	A	A	B	A	A	A	B	A	B	B	-	B	B	B	B	A	B	B	A	B	B	B	B	-	A
Chr6-31	SNP28659	53.991	B	A	-	B	A	B	B	B	A	A	B	A	B	A	B	A	B	A	A	B	A	A	A	A	B	A	A	A	B	A	B	B	B	B	B	B	B	A	B	B	A	B	B	A	B	B	A
Chr6-32	SNP28670	55.867	B	A	-	B	A	B	A	B	A	A	B	A	B	A	B	A	B	A	A	B	A	A	B	A	B	A	-	A	B	A	B	B	B	B	B	B	B	A	A	B	A	B	B	A	B	B	A
Chr6-33	SNP28696	58.953	B	A	-	B	A	B	B	B	A	A	B	A	B	A	B	A	A	A	A	B	A	A	A	A	B	A	A	A	B	A	B	B	-	B	B	B	B	A	B	B	A	B	B	A	B	-	A
Chr6-34	SNP28707	59.946	B	A	B	B	A	B	B	B	A	A	B	A	B	A	B	A	A	A	A	B	A	A	A	A	B	A	A	A	B	A	B	B	-	B	B	B	B	A	B	B	A	B	B	A	B	B	A
Chr6-35	SNP28740	61.895	B	A	-	B	A	B	B	B	A	A	B	A	B	A	B	A	A	A	A	B	A	A	A	A	B	A	-	A	B	A	B	B	B	B	B	B	B	A	B	B	A	B	B	A	B	B	A
Chr6-36	SNP47464	63.807	B	A	B	B	A	B	-	B	A	A	B	A	B	A	A	A	A	A	A	B	A	A	A	A	B	A	A	A	B	A	B	B	B	B	B	B	B	A	B	B	A	B	B	A	B	A	A
Chr6-37	SNP53576	66.01	B	A	-	B	A	B	B	B	A	A	B	A	B	A	A	A	A	A	A	B	A	A	A	A	B	A	-	A	B	A	B	B	B	B	B	B	B	A	B	B	A	B	B	A	B	A	A
Chr6-38	SNP52965	67.3	B	A	B	B	A	B	-	B	A	A	B	A	B	A	A	A	A	A	A	B	A	A	A	A	B	A	A	A	B	A	B	B	B	B	B	B	B	A	B	B	A	B	B	A	B	A	A
Chr6-39	SNP49039	71.363	B	A	B	B	A	B	B	B	A	A	A	A	B	A	A	A	A	A	A	B	A	A	A	A	B	A	A	A	B	A	B	B	B	B	B	B	B	A	B	B	A	B	B	A	B	A	A
Chr6-40	SNP53180	73.216	B	A	B	B	A	B	B	B	B	A	A	A	A	A	A	A	A	A	A	B	A	A	A	A	B	A	A	A	B	A	B	B	B	B	B	B	B	A	B	B	A	B	B	A	B	A	A
Chr6-41	SNP41889	75.14	B	A	B	B	A	B	B	B	B	A	A	A	A	A	A	A	A	A	A	B	A	A	A	A	B	A	-	A	B	A	B	B	B	B	B	B	B	A	B	B	B	B	A	A	B	A	A
Chr6-42	SNP28815	77.429	B	A	B	B	B	B	-	B	B	A	A	A	A	A	A	A	A	A	A	B	A	A	A	A	B	A	-	A	B	B	B	B	B	B	B	B	B	A	B	B	B	B	A	A	-	A	A
Chr6-43	SNP28811	77.734	B	A	B	B	B	B	-	B	B	A	A	A	A	A	A	A	A	A	A	B	A	A	A	A	B	A	-	A	B	B	B	B	B	B	B	B	B	A	B	B	B	B	A	A	-	A	A
Chr6-44	SNP49788	79.979	B	A	B	B	B	B	B	B	A	A	A	A	-	A	A	A	A	A	A	B	A	A	A	A	B	A	B	A	B	B	B	B	B	B	B	B	B	A	A	B	B	B	A	A	-	A	A
Chr6-45	SNP44842	82.886	B	A	A	B	B	B	B	B	A	A	A	A	A	A	A	A	A	A	B	B	A	A	A	A	B	A	B	A	B	B	B	B	B	B	B	B	B	A	A	B	B	B	A	A	B	A	A
Chr6-46	SNP28856	85.117	B	A	A	B	B	B	B	B	A	A	A	A	A	A	A	A	A	A	B	B	A	A	A	A	B	A	B	A	B	B	B	B	B	B	B	B	B	A	B	B	B	A	A	A	B	A	A
Chr6-47	SNP28859	86.68	B	A	A	B	B	B	B	B	A	A	A	A	A	A	A	A	A	A	B	B	A	A	A	A	B	A	B	A	B	B	B	B	B	B	B	B	B	A	B	B	B	A	A	A	B	A	A
Chr6-48	SNP28884	91.298	B	A	A	B	B	B	A	B	A	A	A	A	A	A	A	A	A	A	B	B	A	A	A	A	B	A	A	A	B	B	B	B	B	B	B	B	B	A	B	B	B	A	A	A	B	A	A
Chr6-49	SNP28890	94.487	B	A	B	B	B	B	B	B	A	A	A	A	A	A	A	A	A	A	B	A	A	A	B	A	B	A	A	A	B	B	B	A	B	B	B	A	B	A	B	B	B	A	A	A	B	B	A
Chr6-50	SNP28895	96.34	B	A	B	B	B	B	B	B	A	A	A	A	A	A	A	A	A	A	B	A	A	A	B	A	B	A	A	A	B	B	B	A	B	B	B	A	B	A	B	B	B	A	A	A	B	B	A
Chr6-51	SNP28909	99.246	B	A	B	B	B	B	A	B	A	A	A	A	B	A	A	A	A	A	B	A	B	A	B	A	B	A	A	A	B	B	B	A	B	B	B	A	B	A	B	A	B	A	A	A	B	B	A
Chr6-52	SNP28916	100.489	B	A	B	B	B	B	A	B	A	A	A	A	B	A	A	A	A	A	B	A	B	A	B	A	B	A	A	A	B	B	B	A	B	B	B	A	A	A	B	A	B	A	A	A	B	B	A
Chr6-53	SNP52169	102.65	B	A	B	B	B	B	A	B	A	A	A	A	B	A	A	A	A	A	B	A	B	A	B	A	B	A	A	A	B	B	B	A	B	B	A	B	A	A	A	A	B	A	A	A	B	B	A
Chr6-54	SNP44758	106.504	B	A	A	B	B	B	A	B	A	A	A	A	B	B	A	A	A	A	B	A	B	A	B	A	A	B	A	A	B	B	B	A	B	B	A	B	A	A	A	A	A	A	A	A	B	B	A
Chr6-55	SNP41460	108.368	B	A	A	B	B	B	A	B	A	A	A	A	B	B	A	A	A	A	B	A	B	A	B	A	A	B	A	A	B	B	B	A	B	B	A	B	A	A	A	A	A	A	A	A	B	B	A
Chr6-56	SNP41466	109.941	B	A	-	B	B	B	A	B	A	A	A	A	B	B	A	A	A	A	B	A	B	A	B	A	A	B	A	A	A	B	B	B	B	B	A	B	A	A	A	-	A	A	A	A	B	B	A
Chr6-57	SNP52806	121.722	A	A	A	A	A	A	B	A	A	B	A	B	B	B	A	B	A	A	A	B	A	A	B	A	A	B	A	A	A	A	A	A	A	B	A	B	A	A	A	A	A	A	A	A	B	B	A
Chr6-58	SNP47509	125.479	A	A	A	A	A	A	A	A	A	B	A	B	B	B	A	B	A	A	B	B	A	A	B	A	B	B	A	A	A	A	A	A	A	B	A	B	A	A	A	A	A	A	A	A	B	B	B
Chr6-59	SNP28964	129.949	A	A	A	A	A	A	B	A	A	B	A	A	B	B	A	B	A	A	B	B	A	A	B	A	A	B	A	A	A	A	A	A	A	A	A	B	A	A	A	A	A	A	A	A	B	B	B
Chr6-60	SNP28969	132.072	A	A	A	A	A	A	B	A	A	B	A	A	A	B	A	B	A	A	B	B	A	A	A	A	A	B	A	A	A	A	A	A	A	A	A	B	A	A	A	A	A	A	A	A	B	B	B
Chr6-61	SNP50714	138.824	A	A	B	A	A	A	A	A	A	B	A	A	A	A	A	B	A	A	B	A	A	A	A	A	A	B	A	A	A	A	-	A	B	A	A	B	A	A	A	B	A	A	A	A	B	B	B
Chr7-1	SNP2532	0	A	A	B	B	B	A	A	A	B	A	A	A	B	B	B	B	B	A	A	A	B	B	B	A	A	A	A	B	B	A	B	B	B	B	B	B	A	A	A	A	B	B	B	A	A	A	-
Chr7-2	SNP51413	2.382	-	B	-	B	B	A	A	A	B	-	-	A	B	B	B	B	B	A	A	A	B	B	B	A	A	A	A	B	B	A	B	B	B	A	B	B	A	A	A	A	B	B	B	A	B	-	B
Chr7-3	SNP29132	8.484	A	B	A	B	B	A	A	A	B	-	B	A	B	B	B	B	A	A	A	A	B	B	B	A	A	A	A	B	B	A	B	B	B	B	B	B	B	A	A	A	B	B	B	A	B	B	B
Chr7-4	SNP52116	11.084	-	B	A	B	B	A	A	A	A	A	A	A	B	B	B	B	A	A	A	A	B	B	B	A	A	A	A	B	B	A	B	B	B	B	B	B	B	A	A	A	B	B	B	A	B	-	B
Chr7-5	SNP53008	17.961	B	B	A	B	B	A	A	A	A	A	A	B	B	B	B	B	B	A	A	A	B	B	B	B	A	A	A	B	A	A	B	B	B	B	B	B	B	B	B	B	B	B	B	-	B	B	B
Chr7-6	SNP55811	22.771	B	B	A	B	B	A	A	A	A	A	A	B	B	B	B	B	A	A	A	A	B	B	B	B	A	A	A	B	A	A	B	B	B	B	B	B	B	A	B	A	B	B	B	A	B	B	B
Chr7-7	SNP45029	38.739	-	B	A	B	B	-	B	B	B	A	A	B	B	B	B	B	A	A	A	B	B	B	B	B	B	B	B	B	A	A	B	B	A	B	B	B	B	B	B	-	B	B	B	B	A	B	B
Chr7-8	SNP29179	55.304	-	B	A	B	B	A	A	A	A	A	A	B	B	B	B	A	A	A	A	A	B	B	B	B	A	A	A	B	B	A	A	B	A	B	B	B	A	A	B	-	B	B	B	A	A	-	A
Chr7-9	SNP29182	56.603	A	B	-	B	B	A	A	A	A	A	A	B	B	B	B	-	A	A	A	A	B	B	B	B	A	A	A	B	B	A	A	B	A	B	B	B	A	A	B	-	B	B	B	A	A	-	A
Chr7-10	SNP29260	69.373	A	B	A	B	A	A	A	B	A	A	B	B	A	B	A	A	A	A	A	A	B	-	B	B	A	A	A	B	-	A	A	B	A	B	B	A	B	B	B	-	B	B	A	A	A	-	A
Chr7-11	SNP29243	70.987	A	-	A	B	A	A	B	B	A	A	B	B	A	B	A	A	A	A	A	A	B	-	B	B	A	A	A	B	A	A	A	B	A	B	B	A	B	B	B	-	B	B	A	A	A	-	A
Chr7-12	SNP29274	73.638	A	B	-	B	A	A	A	B	A	A	B	B	A	B	A	A	A	A	A	A	B	A	B	B	A	A	A	B	-	A	A	B	A	B	B	A	B	B	B	B	B	B	A	A	A	B	A
Chr7-13	SNP29541	79.336	A	B	-	A	A	A	-	B	A	A	B	B	A	B	A	A	A	A	A	A	B	B	B	B	A	A	A	B	A	A	B	A	A	B	B	B	B	B	B	B	B	B	A	A	A	-	A
Chr7-14	SNP29657	80.292	A	B	A	A	A	A	B	B	A	A	B	B	A	B	A	A	B	A	A	A	B	B	B	B	A	A	A	B	A	A	B	A	A	B	B	B	B	B	B	B	B	B	A	A	A	-	A
Chr7-15	SNP29675	80.894	A	B	A	A	A	A	B	B	A	A	B	B	A	B	A	A	B	A	A	A	B	B	B	B	A	A	A	B	A	A	B	A	A	B	B	B	B	B	B	B	B	B	A	A	A	-	A
Chr7-16	SNP29713	81.194	A	B	A	A	A	A	B	B	A	A	B	B	A	B	A	A	B	A	A	A	B	B	B	B	A	A	A	B	A	A	B	A	A	B	B	B	B	B	B	B	B	B	A	A	A	-	A
Chr7-17	SNP29810	82.12	A	B	-	A	A	A	B	B	A	A	B	B	A	B	A	A	B	A	A	A	-	B	B	B	A	A	A	B	A	A	A	A	A	B	B	B	B	B	B	B	B	B	A	A	A	-	A
Chr7-18	SNP29812	82.733	A	B	-	A	A	A	A	B	A	A	B	B	A	B	A	A	B	A	A	A	-	B	B	B	A	A	A	B	A	A	A	A	A	B	B	B	B	B	B	B	B	B	A	A	A	-	A
Chr7-19	SNP29978	83.654	A	B	-	A	A	B	A	B	A	A	B	B	A	B	A	A	B	A	A	A	-	B	B	B	A	A	A	B	A	A	A	A	A	B	B	B	B	B	B	B	B	B	A	A	A	-	A
Chr7-20	SNP30512	84.896	A	B	A	A	A	B	A	B	A	A	B	B	A	B	A	A	-	A	A	A	B	B	B	B	A	A	A	B	A	A	A	B	A	B	B	B	B	B	B	B	B	B	A	A	A	-	A
Chr7-21	SNP30314	85.811	A	B	-	A	A	B	B	B	A	A	B	B	A	B	A	A	-	A	A	A	B	B	B	B	A	A	A	B	A	A	A	A	A	B	B	B	B	B	B	B	B	B	A	A	A	-	A
Chr7-22	SNP30180	86.731	A	B	-	A	A	B	B	B	A	A	B	B	A	B	A	A	B	A	A	A	B	B	B	B	A	A	A	B	A	A	A	A	A	B	B	B	B	B	B	B	B	B	A	A	A	-	A
Chr7-23	SNP46800	88.275	A	B	-	A	A	B	B	B	A	A	B	B	A	B	A	A	B	A	A	A	B	B	B	B	A	A	A	B	A	A	A	A	A	B	B	B	B	B	B	B	B	B	A	A	A	-	A
Chr7-24	SNP30689	90.464	A	B	A	A	A	B	B	B	A	A	B	B	A	B	A	A	A	A	A	A	B	B	B	A	A	A	A	B	A	A	A	B	A	B	B	B	B	B	B	B	B	B	A	A	A	-	A
Chr7-25	SNP30804	91.379	A	B	-	A	A	B	B	B	A	A	B	B	A	B	A	A	A	A	A	A	B	B	B	A	A	A	A	B	A	A	A	B	A	B	B	B	B	B	B	B	B	B	A	A	A	A	A
Chr7-26	SNP30755	92.293	A	B	-	A	A	B	B	B	A	A	B	B	A	B	A	A	A	A	A	A	B	B	B	A	A	A	A	B	A	A	A	B	A	B	B	B	B	B	B	B	B	B	A	A	A	-	A
Chr7-27	SNP30855	92.915	A	B	A	A	A	B	B	B	A	A	B	B	A	B	B	A	A	A	A	A	B	B	B	A	A	A	A	B	A	A	A	B	A	B	B	B	B	B	B	B	B	B	A	A	A	B	-
Chr7-28	SNP30868	94.518	A	B	-	A	A	B	B	B	A	A	B	B	A	B	B	A	A	A	A	A	B	B	B	A	A	A	A	B	A	A	A	B	A	B	B	B	B	B	B	B	B	A	A	A	A	-	A
Chr7-29	SNP1909	97.79	A	B	A	A	A	B	B	B	A	A	B	B	A	B	B	A	A	B	A	A	B	B	B	A	A	A	A	B	A	A	A	B	A	B	B	B	B	B	B	B	B	A	-	A	A	-	B
Chr7-30	SNP31060	98.716	A	B	A	A	A	B	B	B	A	A	B	B	A	B	B	A	A	B	A	A	B	B	B	A	A	A	A	B	A	A	A	B	A	B	B	B	B	B	B	B	B	A	A	A	A	-	B
Chr7-31	SNP31023	99.319	A	B	A	A	A	B	B	B	A	A	B	B	A	B	B	A	A	B	A	A	B	B	B	A	A	A	A	B	A	A	A	B	A	B	B	B	B	B	B	B	B	A	A	A	A	-	B
Chr7-32	SNP31068	102.635	A	B	B	A	A	B	A	B	A	A	A	B	A	B	B	A	A	B	A	A	B	B	B	A	A	A	A	B	A	A	A	B	A	B	B	B	B	B	B	B	B	A	-	A	A	B	B
Chr7-33	SNP31113	104.597	A	B	-	A	A	B	A	B	A	A	A	B	A	B	B	A	A	B	A	A	B	B	B	A	A	A	A	B	A	A	A	B	A	B	B	B	B	B	B	-	B	A	A	A	A	-	B
Chr7-34	SNP31103	104.896	A	B	-	A	A	B	A	B	A	A	A	B	A	B	B	A	A	B	A	A	B	B	B	A	A	A	A	B	A	A	A	B	A	B	B	B	B	B	B	-	B	A	A	A	A	B	B
Chr7-35	SNP44500	106.139	B	B	A	A	A	B	A	B	A	A	A	B	A	B	B	A	A	B	A	A	B	B	B	A	A	A	A	B	A	A	A	B	A	B	B	B	B	B	B	B	B	A	A	A	A	-	B
Chr7-36	SNP31180	110.454	B	B	-	A	A	A	-	B	A	A	A	B	B	B	B	A	B	B	A	B	B	B	B	A	A	A	A	B	A	A	A	B	B	B	B	A	B	B	B	-	B	A	A	A	A	-	B
Chr7-37	SNP31228	114.031	B	B	A	A	A	A	A	B	A	A	A	B	B	B	B	A	B	B	A	B	B	B	B	A	A	A	B	B	A	A	A	B	B	B	B	A	B	B	B	-	B	A	A	A	A	-	B
Chr7-38	SNP31242	114.637	B	B	A	A	A	A	A	B	A	A	A	B	B	B	B	A	B	B	A	B	B	B	B	A	A	A	B	B	A	A	A	B	B	B	B	A	B	B	B	-	B	A	A	A	A	-	B
Chr7-39	SNP48530	120.027	A	A	A	A	B	A	A	B	A	A	A	B	-	A	B	A	B	B	A	B	A	B	B	A	A	A	A	B	B	A	A	B	B	B	B	B	B	B	B	-	B	B	A	A	A	-	B
Chr7-40	SNP31308	122.203	A	A	A	A	B	B	A	B	A	A	A	B	-	A	B	B	B	B	A	B	A	B	B	A	A	A	A	B	B	A	A	B	B	B	B	B	B	B	B	-	B	B	A	A	A	-	B
Chr7-41	SNP31356	125.804	A	A	B	A	B	B	A	B	A	A	A	B	A	A	B	B	B	B	A	B	A	B	B	B	B	A	A	B	B	A	A	B	A	B	B	B	B	B	B	-	B	A	A	A	B	A	B
Chr7-42	SNP31577	134.829	A	B	B	A	B	B	A	B	B	B	B	B	A	A	B	B	B	B	A	B	B	B	B	B	B	A	A	B	B	A	A	A	A	B	B	B	B	A	A	B	B	-	A	A	A	B	A
Chr7-43	SNP31589	136.729	A	B	-	A	B	B	A	B	B	B	B	B	A	A	B	B	B	B	A	B	B	B	B	B	B	A	A	B	B	A	A	A	A	B	B	B	B	A	A	A	B	B	A	A	A	A	A
Chr7-44	SNP44722	137.971	A	B	B	A	B	B	A	B	B	B	B	B	A	A	B	B	B	B	A	B	B	B	B	B	B	A	A	B	B	A	A	A	A	B	B	B	B	A	A	-	B	B	A	A	A	-	A
Chr7-45	SNP49933	140.489	A	B	B	A	B	B	A	B	B	B	B	A	A	A	B	B	B	B	A	B	B	B	B	B	B	A	A	B	B	A	A	A	A	B	B	B	B	A	A	-	B	B	A	B	A	-	B
Chr7-46	SNP1636	141.427	A	B	B	A	B	B	A	B	B	B	B	B	A	A	B	B	B	B	A	B	B	B	B	B	B	A	A	B	B	A	A	A	A	B	B	B	B	A	A	A	B	B	A	B	A	-	B
Chr7-47	SNP31666	143.629	A	B	B	A	B	B	A	B	B	B	B	B	A	A	B	B	B	B	A	B	B	A	B	B	B	A	A	B	B	A	A	A	A	B	B	B	B	A	A	A	B	B	A	B	A	-	B
Chr7-48	SNP50640	148.248	A	A	A	A	B	A	A	B	B	B	B	B	A	A	B	B	B	B	A	A	B	A	B	B	B	A	A	B	B	A	A	A	A	B	B	B	B	A	A	B	B	A	A	A	A	-	B
Chr7-49	SNP31799	157.232	A	A	A	A	A	A	A	A	B	A	B	B	A	A	B	B	B	A	A	A	A	A	B	B	B	A	A	B	B	A	A	A	A	B	A	B	B	B	B	-	B	-	A	A	A	B	B
Chr7-50	SNP31808	160.236	A	A	A	A	A	A	A	A	B	A	B	A	A	A	-	B	B	A	A	A	A	A	B	B	B	A	A	B	B	A	A	A	A	B	A	B	B	-	B	A	B	A	A	-	A	-	B
Chr7-51	SNP31885	169.532	A	A	A	A	-	B	A	A	B	A	B	A	A	A	-	B	B	A	A	A	B	A	B	A	B	A	A	B	B	A	A	A	A	B	A	B	B	A	B	A	B	A	A	B	A	-	B
Chr7-52	SNP31891	170.767	A	A	A	A	-	B	A	A	B	A	A	A	A	A	-	B	B	A	A	A	B	A	B	A	B	A	A	B	B	A	A	A	A	B	A	B	B	A	B	A	B	A	A	B	A	-	B
Chr7-53	SNP31901	172.956	A	A	A	A	B	B	B	A	B	A	A	A	A	A	-	B	B	A	A	A	B	A	B	A	B	A	A	B	B	A	B	A	A	B	A	B	B	A	B	A	B	A	A	B	A	B	B
Chr7-54	SNP31894	174.472	A	A	A	A	-	B	B	A	B	A	A	A	A	A	-	B	B	A	A	A	B	A	B	A	B	A	A	B	B	A	B	A	A	B	A	B	B	A	B	A	B	A	A	B	A	-	B
Chr7-55	SNP50527	177.36	A	A	A	A	-	B	A	A	B	A	A	A	B	A	-	B	B	A	A	A	B	A	B	A	B	A	A	B	B	A	B	A	A	B	A	B	B	A	B	A	B	A	A	B	A	-	B
Chr7-56	SNP31919	178.963	A	A	A	A	B	B	B	A	B	A	-	A	B	A	-	B	B	A	A	A	B	A	B	A	B	A	A	B	B	A	B	A	A	B	A	B	B	A	B	A	B	A	A	B	A	B	B
Chr7-57	SNP42070	188.641	A	A	A	A	B	B	A	A	B	A	A	A	B	A	A	B	A	A	A	B	B	A	B	A	B	B	A	B	B	A	B	A	A	B	A	A	B	A	B	A	B	A	A	B	A	-	B
Chr7-58	SNP31969	191.547	A	A	A	A	B	B	A	A	B	A	A	A	B	A	A	B	A	A	A	B	B	A	B	A	B	B	A	B	B	A	A	A	A	B	A	A	B	B	B	A	B	A	A	B	A	-	B
Chr7-59	SNP31992	196.17	A	A	B	A	B	B	B	A	B	A	A	A	B	A	A	B	-	B	A	B	B	A	B	-	B	B	A	B	B	A	A	A	A	B	A	A	-	A	B	-	B	A	A	B	A	-	B
Chr7-60	SNP32018	206.878	A	A	A	A	B	B	-	B	B	A	A	A	A	A	A	B	A	B	A	A	B	A	B	-	A	B	A	B	B	B	A	A	A	B	A	A	B	A	B	A	B	B	A	B	A	-	B
Chr7-61	SNP32045	211.193	A	A	A	A	B	B	-	B	B	A	A	A	A	A	A	B	A	B	A	A	A	B	B	-	A	B	A	B	B	B	A	A	A	B	A	A	B	A	B	B	B	B	A	B	A	B	B
Chr7-62	SNP50818	218.054	A	B	B	A	A	B	B	B	B	A	A	A	B	A	A	B	A	B	B	A	A	-	B	-	A	B	A	B	B	B	-	A	A	B	A	-	-	A	B	B	B	B	A	B	A	-	B
Chr8-1	SNP32103	0	B	A	A	B	A	B	B	A	B	A	A	B	A	B	A	A	B	B	A	B	B	B	B	B	A	A	A	A	A	A	A	A	A	B	B	B	A	A	B	A	A	A	A	B	B	B	A
Chr8-2	SNP2654	0.305	B	A	A	B	A	B	B	A	B	A	A	B	A	B	A	A	B	B	A	B	B	B	B	B	A	A	A	A	A	A	A	A	A	B	B	B	A	A	B	A	A	A	A	B	B	B	A
Chr8-3	SNP43422	5.623	B	A	A	B	A	B	B	A	B	A	A	B	A	B	A	A	B	B	A	B	A	B	B	B	A	A	A	A	A	A	A	A	A	A	B	B	B	A	B	B	A	A	A	B	B	B	A
Chr8-4	SNP32153	10.477	B	A	A	B	A	B	B	A	B	A	A	B	A	B	A	A	B	B	A	A	A	B	B	B	A	A	A	A	A	A	A	A	A	A	A	B	B	A	B	B	A	A	A	B	B	B	A
Chr8-5	SNP55052	12.111	B	A	A	B	A	B	B	A	B	A	A	B	A	B	A	-	B	B	A	A	A	B	B	B	A	A	A	A	A	A	A	A	A	A	A	B	B	A	B	B	A	A	A	B	B	B	-
Chr8-6	SNP32168	13.746	B	A	A	B	A	B	B	A	B	A	A	B	A	B	A	A	B	B	A	A	A	B	B	B	A	A	A	A	A	A	A	A	A	B	A	B	B	A	B	B	A	A	A	B	B	B	A
Chr8-7	SNP48007	14.038	B	A	A	B	A	B	B	A	B	A	A	B	A	B	A	A	B	B	A	A	A	B	B	B	A	A	A	A	A	A	A	A	A	B	A	B	B	A	B	B	A	A	A	B	B	B	A
Chr8-8	SNP32186	21.085	B	A	A	B	B	B	B	A	B	A	A	B	A	B	A	B	B	B	A	A	A	B	B	B	A	A	A	A	A	A	A	A	A	A	A	B	B	A	A	B	A	A	A	B	B	A	A
Chr8-9	SNP2552	21.379	B	A	A	B	B	B	B	A	B	A	A	B	A	B	A	B	B	B	A	A	A	B	B	B	A	A	A	A	A	A	A	A	A	A	A	B	B	A	A	B	A	A	A	B	B	A	A
Chr8-10	SNP32199	23.22	B	A	A	B	B	B	B	A	B	A	A	B	A	B	A	B	B	B	A	A	A	B	B	B	A	A	A	A	A	A	A	A	B	A	A	B	B	B	A	B	A	A	A	B	B	A	A
Chr8-11	SNP32201	24.455	B	A	A	B	B	B	B	A	B	A	A	B	A	B	A	B	B	B	A	A	A	B	B	B	A	A	A	A	A	A	A	A	B	A	A	B	B	B	A	B	A	A	A	B	B	A	A
Chr8-12	SNP41321	27.541	B	A	A	B	B	B	B	A	B	A	A	B	A	B	A	B	B	B	A	A	A	B	B	B	A	A	A	A	A	A	A	A	B	A	A	-	B	B	A	-	A	A	A	B	B	A	-
Chr8-13	SNP45402	28.521	B	A	A	B	B	B	B	A	B	A	A	B	A	B	A	B	B	B	A	A	A	B	B	A	A	A	A	A	A	A	A	A	B	A	A	B	B	B	A	-	A	B	A	B	B	A	A
Chr8-14	SNP32287	33.079	A	A	A	A	B	-	B	A	B	A	A	B	A	B	A	-	B	B	A	A	A	B	B	A	A	A	A	A	A	A	A	B	B	A	A	B	B	B	A	A	A	B	A	B	A	-	A
Chr8-15	SNP44880	58.043	A	A	B	A	B	-	B	A	B	B	B	B	B	B	B	B	A	B	A	B	B	B	-	A	B	A	A	B	A	A	B	B	B	A	A	A	B	A	B	B	A	B	B	A	A	A	B
Chr8-16	SNP32374	69.387	A	A	B	A	A	A	-	A	A	B	A	B	A	B	B	B	A	B	A	A	B	B	A	A	A	A	A	B	A	A	B	B	A	A	A	A	B	A	A	-	A	B	B	B	A	A	A
Chr8-17	SNP32395	73.506	A	A	B	A	A	A	B	A	B	B	A	B	A	B	B	B	-	A	A	A	B	B	A	A	A	A	A	B	A	A	B	B	A	A	A	A	B	A	A	B	A	B	B	B	A	A	A
Chr8-18	SNP32441	75.507	A	A	B	B	A	A	B	A	B	B	A	B	A	B	B	B	A	A	A	A	B	B	A	A	A	A	A	B	A	A	B	B	A	A	A	A	B	A	A	B	A	B	B	B	A	A	A
Chr8-19	SNP32451	76.475	A	A	B	B	A	A	B	A	B	B	A	B	A	B	B	B	A	A	A	A	B	B	A	A	A	A	A	B	A	A	B	B	A	A	A	A	B	A	A	B	A	B	B	B	A	A	A
Chr8-20	SNP32465	77.443	A	A	B	B	A	A	B	A	B	B	A	B	A	B	B	B	A	A	A	A	B	B	A	A	A	A	A	B	A	A	B	B	A	A	A	A	B	-	A	B	A	B	B	B	A	A	A
Chr8-21	SNP50900	83.141	A	A	B	A	A	A	-	A	B	B	A	B	A	B	B	B	A	A	A	A	B	B	A	A	A	A	A	B	A	A	A	B	A	A	A	A	B	B	A	A	A	B	B	A	A	A	A
Chr8-22	SNP41275	84.073	A	A	B	A	A	A	-	A	B	B	A	B	A	B	B	B	A	A	A	A	B	B	A	A	A	A	A	B	A	A	A	B	A	A	A	A	B	B	A	A	A	B	B	-	A	A	A
Chr8-23	SNP41276	84.391	A	A	A	A	A	A	A	A	B	B	A	B	A	B	B	B	-	A	A	A	B	B	A	A	A	A	A	B	A	A	A	B	A	A	A	A	B	B	-	-	A	B	B	B	A	A	A
Chr8-24	SNP54712	86.328	A	A	B	A	A	A	B	B	B	B	A	B	A	B	B	B	-	A	A	A	B	B	A	A	A	A	A	B	A	A	A	A	A	A	A	B	B	B	A	-	A	B	B	B	A	A	A
Chr8-25	SNP32556	88.277	A	A	B	A	A	A	A	B	B	B	A	B	A	B	B	B	A	A	A	A	B	B	A	A	A	A	A	B	A	A	A	A	A	A	A	B	B	B	A	A	A	B	B	-	A	A	A
Chr8-26	SNP32547	89.497	A	A	B	A	A	A	A	B	B	B	A	B	A	B	B	B	A	A	A	A	B	B	A	A	A	A	A	B	A	A	A	A	A	A	A	B	B	B	A	A	A	B	B	A	A	A	A
Chr8-27	SNP32559	90.085	A	A	B	A	A	A	A	B	B	B	A	B	A	B	B	B	A	A	A	A	B	B	A	A	A	A	A	B	A	A	A	A	A	A	A	B	B	B	A	A	A	B	B	A	A	A	A
Chr8-28	SNP32600	90.68	A	A	A	A	A	A	A	B	B	B	A	B	A	B	B	B	A	A	A	A	B	B	A	A	A	A	A	B	A	A	A	A	A	A	A	B	B	B	A	A	A	B	B	A	A	A	A
Chr8-29	SNP32705	91.63	A	A	B	-	A	A	-	B	B	B	A	B	A	B	B	B	-	A	A	A	B	B	A	A	B	A	A	B	A	A	A	A	A	A	A	B	B	B	A	-	A	B	B	A	A	A	A
Chr8-30	SNP32791	91.946	A	A	B	-	A	A	A	B	B	B	A	B	A	A	B	B	A	A	A	A	B	B	A	A	B	A	A	B	A	A	A	A	A	A	A	B	B	B	A	A	A	B	B	A	A	A	A
Chr8-31	SNP32808	93.947	A	A	A	-	A	A	A	B	B	B	A	B	A	A	B	B	-	A	A	-	B	B	A	A	B	A	A	B	A	A	A	A	A	A	A	B	B	B	A	-	A	B	B	A	A	A	A
Chr8-32	SNP33143	94.584	A	A	A	-	A	A	A	B	B	B	A	B	A	A	B	B	A	A	A	-	B	B	A	A	B	A	A	B	A	A	A	A	A	A	A	B	B	B	A	A	A	B	B	A	A	A	A
Chr8-33	SNP33136	95.19	A	A	A	-	A	A	A	B	B	B	A	B	A	A	B	B	A	A	A	-	B	B	A	A	B	A	A	B	A	A	A	A	A	A	A	B	B	B	A	A	A	B	B	A	A	A	A
Chr8-34	SNP33244	96.425	A	A	A	-	A	A	A	B	B	B	A	B	A	A	B	B	A	A	A	-	B	-	A	A	B	A	A	B	A	A	A	A	A	A	A	B	B	B	A	A	A	B	B	A	A	A	A
Chr8-35	SNP33202	97.334	A	A	A	-	A	A	A	B	B	B	A	B	A	A	B	B	A	A	A	A	B	-	A	A	B	A	A	B	A	A	A	A	A	A	A	B	B	B	A	A	A	B	B	A	A	A	A
Chr8-36	SNP32736	98.238	A	A	B	-	A	A	A	B	B	B	A	B	A	B	B	B	A	A	A	A	B	B	A	A	B	A	A	B	A	A	A	A	A	A	A	B	B	B	A	A	A	B	B	A	A	A	A
Chr8-37	SNP32709	98.837	A	A	A	-	A	A	A	B	B	B	A	B	A	B	B	B	A	A	A	A	B	B	A	A	B	A	A	B	A	A	A	A	A	A	A	B	B	B	A	A	A	B	B	A	A	A	A
Chr8-38	SNP32816	99.757	A	A	A	-	A	A	A	B	B	B	A	B	A	-	B	B	A	A	A	A	B	B	A	A	B	A	A	B	A	A	A	A	A	A	A	B	B	B	A	A	A	B	B	-	A	A	A
Chr8-39	SNP32815	100.074	A	A	A	-	A	A	A	B	B	B	A	B	A	A	B	B	-	A	A	-	B	B	A	A	B	A	A	B	A	A	A	A	A	A	A	B	B	B	A	-	A	B	B	A	A	A	A
Chr8-40	SNP2375	100.703	A	A	B	-	A	A	A	B	B	B	A	B	A	A	B	B	A	A	A	A	B	B	A	A	B	A	A	B	A	A	A	A	A	A	A	B	B	B	A	A	A	B	B	A	A	A	A
Chr8-41	SNP33260	102.237	A	A	B	A	A	A	A	B	B	B	A	B	A	A	B	B	A	A	A	A	B	-	A	A	B	A	A	B	A	A	A	A	A	A	A	B	B	B	A	A	A	B	B	A	A	A	A
Chr8-42	SNP33286	103.472	A	A	A	-	A	A	A	B	B	B	A	B	A	A	B	B	A	A	A	-	B	-	A	A	B	A	A	B	A	A	A	A	A	A	A	B	B	B	A	A	A	B	B	A	A	A	A
Chr8-43	SNP33358	104.392	A	A	A	A	A	A	A	B	B	B	A	B	A	A	B	B	A	A	A	A	B	-	A	A	B	A	A	B	A	A	A	A	A	A	A	B	B	B	A	A	A	B	B	A	A	A	A
Chr8-44	SNP33613	107.225	A	A	A	A	A	A	A	B	B	B	A	B	A	B	B	B	A	A	A	A	A	B	A	A	B	A	A	A	A	A	A	A	A	A	A	B	B	B	A	A	A	B	B	A	A	A	A
Chr8-45	SNP51448	107.525	A	A	A	A	A	A	A	B	B	B	A	B	A	B	B	B	A	A	A	A	A	B	A	A	B	A	A	A	A	A	A	A	A	A	A	B	B	B	A	A	A	B	B	A	A	A	A
Chr8-46	SNP33836	108.142	A	A	A	A	A	A	A	B	B	B	A	B	A	B	B	-	A	A	A	A	A	B	A	A	B	A	A	A	A	A	A	A	A	A	A	B	B	B	A	A	A	B	A	A	A	A	A
Chr8-47	SNP33779	109.08	A	A	B	A	A	A	A	B	B	B	A	B	A	B	B	B	A	A	A	A	A	B	A	A	B	A	A	A	A	A	A	A	A	A	A	B	B	B	A	A	A	B	B	A	A	A	A
Chr8-48	SNP33961	110.725	A	A	B	-	-	A	-	B	B	B	A	B	A	B	B	B	-	A	A	A	A	-	A	A	B	A	A	A	A	A	A	A	A	A	A	B	B	B	A	-	A	B	A	A	A	-	A
Chr8-49	SNP34086	113.029	B	A	B	B	-	A	-	B	B	B	A	B	A	B	B	B	A	A	A	A	A	B	A	A	A	A	A	A	A	A	A	A	A	A	A	B	B	B	A	-	A	B	A	A	A	-	A
Chr8-50	SNP34071	113.654	B	A	B	B	-	A	-	B	B	B	A	B	A	B	B	B	A	A	A	A	A	B	A	A	A	A	A	A	A	A	A	A	A	A	A	B	B	B	A	A	A	B	A	A	A	A	A
Chr8-51	SNP34059	113.957	B	A	A	B	-	A	A	B	B	B	A	B	A	B	B	B	A	A	A	A	A	B	A	A	A	A	A	A	A	A	A	A	A	A	A	B	B	B	A	A	A	B	A	A	A	-	A
Chr8-52	SNP34109	115.184	B	B	A	B	-	A	A	B	B	A	A	B	A	B	A	B	A	A	A	A	A	B	A	A	A	A	A	A	A	A	A	A	A	A	A	B	B	B	A	A	A	B	A	A	A	A	A
Chr8-53	SNP34053	116.728	B	A	A	B	-	A	A	B	B	B	A	B	A	B	B	B	A	A	A	A	A	B	A	A	A	A	A	A	A	A	A	A	A	A	A	B	B	B	A	A	A	B	A	A	A	A	A
Chr8-54	SNP34024	117.963	B	A	A	B	-	A	A	B	B	B	A	B	A	B	B	B	A	A	A	A	A	B	A	A	A	A	A	A	A	A	A	A	A	A	A	B	B	B	A	A	A	B	A	A	A	A	A
Chr8-55	SNP33914	120.208	A	A	B	A	A	A	A	B	B	B	A	B	A	B	B	B	A	A	A	A	A	A	A	A	B	A	A	A	A	A	A	A	A	A	A	B	B	B	A	A	A	B	A	A	A	A	A
Chr8-56	SNP33871	122.096	A	A	A	A	B	A	A	B	B	B	A	B	A	B	B	B	A	A	A	A	A	B	A	A	B	A	A	A	A	A	A	A	A	A	A	B	B	B	A	A	A	B	A	A	A	-	A
Chr8-57	SNP33791	123.016	A	A	A	A	A	A	A	B	B	B	A	B	A	B	B	B	A	A	A	A	A	B	A	A	B	A	A	A	A	A	A	A	A	A	A	B	B	B	A	A	A	B	B	A	A	-	A
Chr8-58	SNP33697	123.626	A	A	B	A	A	A	A	B	B	B	A	B	A	B	B	B	A	A	A	A	A	B	A	A	B	A	A	A	A	A	A	A	A	A	A	B	B	B	A	A	A	B	B	A	A	-	A
Chr8-59	SNP33686	124.541	A	A	A	A	A	A	A	B	B	B	A	B	A	B	B	B	A	A	A	A	A	B	A	A	B	A	A	A	A	A	A	A	A	A	A	B	B	B	A	A	A	B	B	A	A	-	A
Chr8-60	SNP33561	125.768	A	A	A	A	A	A	A	B	B	B	A	B	A	B	B	B	A	A	A	A	A	B	A	A	B	A	A	A	A	A	A	A	A	A	A	B	B	B	A	A	A	B	B	A	A	-	A
Chr8-61	SNP33541	126.073	A	A	A	A	A	A	A	B	B	B	A	B	A	A	B	B	A	A	A	-	A	B	A	A	B	A	A	A	A	A	A	A	A	A	A	B	B	B	A	A	A	B	B	A	A	-	A
Chr8-62	SNP33566	126.686	A	A	B	A	A	A	A	B	B	B	A	B	A	B	B	B	A	A	A	-	A	B	A	A	B	A	A	A	A	A	A	A	A	A	A	B	B	B	A	A	A	B	B	A	A	-	A
Chr8-63	SNP33543	126.989	A	A	B	A	A	A	A	B	B	B	A	B	A	A	B	B	A	A	A	A	A	B	A	A	B	A	A	A	A	A	A	A	A	A	A	B	B	B	A	A	A	B	B	A	A	-	A
Chr8-64	SNP33456	127.904	A	A	B	A	A	A	A	B	B	B	A	B	A	A	B	B	A	A	A	A	B	B	A	A	B	A	A	A	A	A	A	A	A	A	A	B	B	B	A	A	A	B	B	A	A	-	A
Chr8-65	SNP33398	134.749	A	A	B	A	A	A	A	B	B	B	A	B	A	A	B	B	A	A	A	-	B	B	A	A	B	A	A	A	A	A	A	A	A	A	A	B	B	B	A	A	A	B	B	-	A	A	A
Chr8-66	SNP33467	136	A	A	A	-	A	A	A	B	B	B	A	B	A	A	B	B	A	A	A	-	A	B	A	A	B	A	A	A	A	A	A	A	A	A	A	B	B	B	A	-	A	B	B	A	A	-	A
Chr8-67	SNP33503	136.308	A	A	A	A	A	A	A	B	B	B	A	B	A	A	B	B	A	A	A	A	A	B	A	A	B	A	A	A	A	A	A	A	A	A	A	B	B	B	A	A	A	B	B	A	A	-	A
Chr8-68	SNP33668	137.223	A	A	A	A	A	A	A	B	B	B	A	B	A	B	B	B	A	A	A	A	A	B	A	A	B	A	A	A	A	A	A	A	A	A	A	B	B	B	A	A	A	B	B	A	A	-	A
Chr8-69	SNP33859	140.111	A	A	A	A	A	A	A	B	B	B	A	B	A	B	B	B	A	A	A	A	A	B	A	A	B	A	A	A	A	A	A	A	A	A	A	B	B	B	A	A	A	B	A	A	A	A	A
Chr8-70	SNP33956	141.694	A	A	A	A	-	A	A	B	B	B	A	B	A	B	B	B	A	A	A	A	A	A	A	A	B	A	A	A	A	A	A	A	A	A	A	B	B	B	A	A	A	B	A	A	A	A	A
Chr8-71	SNP1055	142.625	A	A	A	-	-	A	A	B	B	B	A	B	A	B	B	B	A	A	A	A	A	A	A	A	B	A	A	A	A	A	A	A	A	A	A	B	B	B	A	A	A	B	A	A	A	-	A
Chr8-72	SNP33973	143.239	-	A	A	-	-	A	A	B	B	B	A	B	A	B	B	B	A	A	A	A	A	A	A	A	B	A	A	A	A	A	A	A	A	A	A	B	B	B	A	A	A	B	A	A	A	-	A
Chr8-73	SNP33995	143.86	-	A	A	B	-	A	A	B	B	B	A	B	A	-	B	B	A	A	A	A	A	A	A	A	B	A	A	A	A	A	A	A	A	A	A	B	B	B	A	-	A	B	A	A	A	-	A
Chr8-74	SNP34002	144.78	B	A	A	B	-	A	A	B	B	B	A	B	A	B	B	B	A	A	A	A	A	A	A	A	A	A	A	A	A	A	A	A	A	A	A	B	B	B	A	A	A	B	A	A	A	-	A
Chr8-75	SNP34004	145.08	B	A	B	B	-	A	A	B	B	B	A	B	A	B	B	B	A	A	A	A	A	A	A	A	A	A	A	A	A	A	A	A	A	A	A	B	B	B	A	A	A	B	A	A	A	-	A
Chr8-76	SNP34035	147.646	B	A	B	B	-	A	A	B	B	B	A	B	A	B	B	B	A	A	A	A	A	B	A	A	A	A	A	A	A	A	A	A	A	A	A	B	B	B	A	A	A	B	A	A	A	A	A
Chr8-77	SNP34212	153.073	B	B	B	B	B	A	A	B	B	A	A	B	A	B	A	B	A	A	A	A	A	B	A	B	A	A	A	B	A	A	B	A	A	A	A	B	B	B	A	A	A	B	A	A	A	B	A
Chr8-78	SNP34277	153.987	B	B	B	B	B	A	A	B	B	A	A	B	A	B	A	B	A	A	A	A	A	B	A	B	B	A	A	B	A	A	B	A	A	A	A	B	B	A	A	A	A	B	A	A	A	B	A
Chr8-79	SNP34306	156.932	B	B	B	A	A	A	B	B	B	A	A	B	A	B	A	B	A	A	A	-	A	B	A	B	A	A	A	B	A	A	B	A	A	A	A	B	B	A	A	B	A	B	A	A	A	B	A
Chr8-80	SNP2492	164.284	B	B	A	A	A	B	-	B	B	A	A	B	B	B	A	A	A	A	A	A	-	A	-	B	A	A	A	B	A	A	B	A	A	A	B	A	B	A	A	-	A	B	A	A	A	B	A
Chr8-81	SNP34602	165.94	B	B	B	A	A	B	B	B	B	A	A	B	B	A	A	A	B	A	A	A	-	A	-	B	A	A	A	B	A	A	B	A	A	A	B	A	B	A	A	A	A	B	A	A	A	B	A
Chr8-82	SNP34527	168.557	B	B	-	B	A	B	B	B	B	A	A	B	B	A	A	A	A	A	A	A	A	A	A	B	A	A	A	B	A	A	B	A	A	A	B	A	B	A	A	A	A	B	A	A	A	B	A
Chr8-83	SNP34536	169.784	B	B	A	B	A	B	-	B	B	A	A	B	B	A	A	A	A	A	A	A	A	A	A	B	A	A	A	B	A	A	B	A	A	A	B	A	B	A	A	A	A	B	A	A	A	B	A
Chr8-84	SNP34520	170.087	B	B	-	B	A	B	B	B	B	A	A	B	B	A	A	A	A	A	A	A	A	A	-	B	A	A	A	B	A	A	B	A	A	A	B	A	B	A	A	A	A	B	A	A	A	B	A
Chr8-85	SNP1587	171.975	B	B	B	A	A	B	B	B	B	A	A	B	A	B	A	A	A	A	A	A	A	A	-	B	A	A	A	B	A	A	B	A	A	A	B	A	B	A	A	A	A	B	A	A	A	B	A
Chr8-86	SNP34399	173.21	B	B	B	A	A	B	B	B	B	A	A	B	A	B	A	A	A	A	A	A	A	A	-	B	A	A	A	B	A	A	B	A	A	A	B	A	B	A	A	A	A	B	A	A	A	B	A
Chr8-87	SNP34388	174.444	B	B	A	A	A	B	-	B	B	A	A	B	A	B	A	A	A	A	A	A	A	A	-	B	A	A	A	B	A	A	B	A	A	A	B	A	B	A	A	A	A	B	A	A	A	B	A
Chr8-88	SNP50898	181.337	B	B	A	A	A	B	B	B	B	A	A	B	A	B	A	A	A	A	A	A	A	A	-	B	A	A	A	B	A	A	B	A	A	A	B	A	B	A	A	A	A	B	A	A	A	B	A
Chr8-89	SNP34365	183.213	B	B	A	A	A	B	B	B	B	A	A	B	A	B	A	A	A	A	A	A	A	A	A	B	A	A	A	B	A	A	B	A	A	A	B	B	B	A	A	B	A	B	A	A	A	B	A
Chr8-90	SNP34313	184.455	B	B	A	A	A	A	B	B	B	A	A	B	A	B	A	A	A	A	A	A	A	-	A	B	A	A	A	B	A	A	B	A	A	A	A	B	B	A	A	B	A	B	A	A	A	B	A
Chr8-91	SNP34325	184.762	B	B	A	A	A	A	B	B	B	A	A	B	A	B	A	A	A	A	A	A	A	A	A	B	A	A	A	B	A	A	B	A	A	A	A	B	B	A	A	B	A	B	A	A	A	B	A
Chr8-92	SNP34343	185.387	B	B	A	A	A	A	B	B	B	A	A	B	A	B	A	A	A	A	A	A	A	A	A	B	A	A	A	B	A	A	B	A	A	A	A	B	B	A	A	B	A	B	A	A	A	B	A
Chr8-93	SNP42259	186.355	B	B	A	A	A	A	-	B	B	A	A	B	A	B	A	A	A	A	A	A	A	A	A	B	A	A	A	B	A	A	B	A	A	A	A	B	B	A	A	B	A	B	A	A	A	B	A
Chr8-94	SNP34316	186.976	B	B	A	A	A	A	B	B	B	A	A	B	A	B	A	A	A	A	A	A	A	A	A	B	A	A	A	B	A	A	B	A	A	A	A	B	B	A	A	B	A	B	A	A	A	B	A
Chr8-95	SNP34293	189.165	B	B	A	A	B	A	B	B	B	A	A	B	A	B	A	B	A	A	A	A	A	B	A	B	A	A	A	B	A	A	B	A	A	A	A	B	B	B	A	B	A	B	A	A	A	B	A
Chr8-96	SNP34213	191.053	B	B	A	B	B	A	A	B	B	A	A	B	A	-	A	B	A	A	A	A	A	B	A	B	A	A	A	B	A	A	B	A	A	A	A	B	B	B	A	A	A	B	A	A	A	B	A
Chr8-97	SNP34145	192.295	B	B	A	B	B	A	A	B	B	A	A	B	A	B	A	B	A	A	A	A	A	B	A	A	A	A	A	B	A	A	B	A	A	A	A	B	B	B	A	A	A	B	A	A	A	B	A
Chr8-98	SNP34152	193.839	B	B	B	B	B	A	-	B	B	A	A	B	A	B	A	B	A	A	A	A	A	B	A	A	A	A	A	B	A	A	B	A	A	A	A	B	B	B	A	A	A	B	A	A	A	B	A
Chr8-99	SNP34159	194.142	B	B	A	B	-	A	A	B	B	A	A	B	A	B	A	B	A	A	A	A	A	B	A	A	A	A	A	B	A	A	B	A	A	A	A	B	B	B	A	A	A	B	A	A	A	B	A
Chr8-100	SNP34431	200.2	B	B	A	B	A	B	-	B	B	A	A	B	A	B	A	A	A	A	A	A	A	A	-	B	A	A	A	B	A	A	B	A	A	A	B	A	B	A	A	-	A	B	A	A	A	B	A
Chr8-101	SNP34529	201.878	B	B	A	B	A	B	A	B	B	A	A	B	B	-	A	A	A	A	A	A	A	A	-	B	A	A	A	B	A	A	B	A	A	A	B	A	B	A	A	-	A	B	A	-	A	B	A
Chr8-102	SNP34561	204.229	B	B	-	A	A	B	B	B	B	A	A	B	B	B	A	A	A	A	A	A	A	A	A	B	A	A	A	B	A	A	B	A	A	A	B	A	B	A	A	A	A	B	A	A	A	B	A
Chr8-103	SNP34566	204.548	B	B	-	A	A	B	B	B	B	A	A	B	B	B	A	A	A	A	A	A	A	A	-	B	A	A	A	B	A	A	B	A	A	A	B	A	B	A	A	-	A	B	A	A	A	B	A
Chr8-104	SNP34572	205.509	B	B	-	A	A	B	B	B	B	A	A	B	B	B	A	A	A	A	A	A	-	A	-	B	A	A	A	B	A	A	B	A	A	A	B	A	B	A	A	-	A	B	A	A	A	B	A
Chr8-105	SNP43067	205.83	B	B	-	A	A	B	B	B	B	A	A	B	B	B	A	A	A	A	A	A	A	A	A	B	A	A	A	B	A	A	B	A	A	A	B	A	B	A	A	A	A	A	A	A	A	B	A
Chr8-106	SNP41897	207.475	B	B	B	A	A	B	B	B	B	A	A	B	B	A	A	A	B	A	A	A	-	A	-	B	A	A	A	B	A	A	B	A	A	A	B	A	B	A	A	A	A	B	A	A	A	B	A
Chr8-107	SNP34671	210.836	B	B	-	B	A	A	-	B	B	B	A	B	B	A	A	A	B	A	A	B	B	A	-	B	A	A	A	B	A	A	B	A	A	A	B	A	B	A	A	A	A	A	A	A	A	B	A
Chr8-108	SNP47109	211.446	B	B	-	B	A	A	-	B	B	B	A	B	B	A	A	A	B	A	A	B	B	A	-	B	A	A	A	B	A	A	B	A	A	A	B	A	B	A	A	A	A	A	A	A	A	B	A
Chr8-109	SNP34682	211.756	B	B	-	B	A	A	-	B	B	B	A	B	B	A	A	A	B	A	A	B	-	A	-	B	A	A	A	B	A	A	B	A	A	A	B	A	B	A	A	A	A	A	A	A	A	B	A
Chr8-110	SNP45004	213.423	B	B	B	B	A	A	B	B	B	B	A	B	B	A	A	A	-	A	A	B	A	A	A	B	A	A	A	B	A	A	B	A	A	A	B	A	B	A	A	B	A	A	A	A	A	B	A
Chr8-111	SNP34755	214.748	B	B	B	B	A	A	B	B	B	B	A	B	B	A	A	-	B	A	A	B	A	A	-	B	A	A	A	B	A	A	B	A	A	A	B	A	B	A	A	B	A	A	A	A	A	B	-
Chr8-112	SNP34758	215.411	B	B	-	B	A	A	-	B	B	B	A	B	B	A	A	A	-	A	A	B	B	A	A	B	A	A	A	B	A	A	B	A	A	A	B	A	B	A	A	B	A	B	A	A	A	B	A
Chr8-113	SNP44338	215.727	B	B	-	B	A	A	A	B	B	B	A	B	B	A	A	A	B	A	A	B	B	A	-	B	A	A	A	B	A	A	B	A	A	A	B	A	B	A	A	B	A	B	A	A	A	B	A
Chr8-114	SNP34868	219.352	B	B	-	B	A	A	-	B	B	B	A	B	B	A	A	A	B	A	A	B	B	A	-	B	A	A	A	B	A	A	B	A	A	B	B	A	B	B	A	B	A	B	A	A	A	B	A
Chr8-115	SNP34949	223.36	B	B	-	B	A	A	A	B	B	B	A	B	B	A	A	A	B	A	A	B	A	A	-	B	A	A	A	B	A	A	B	A	A	B	B	B	B	B	A	B	A	B	A	A	A	B	A
Chr8-116	SNP34962	224.904	B	B	B	B	A	A	B	B	B	B	A	B	B	A	A	A	B	A	A	B	A	A	-	B	A	A	A	B	A	A	B	A	A	B	B	B	B	B	A	B	A	B	A	A	A	B	A
Chr8-117	SNP35010	229.107	B	B	B	B	A	B	B	B	B	B	A	-	B	A	A	A	B	A	A	B	A	A	B	B	A	A	A	B	A	A	B	A	A	B	B	B	B	B	A	B	A	B	A	A	A	B	A
Chr8-118	SNP35060	230.949	B	B	B	B	A	B	B	B	B	B	A	-	B	A	A	A	B	B	A	B	A	A	B	B	A	B	A	B	A	A	B	A	A	B	B	B	B	B	A	B	A	B	A	A	A	B	A
Chr8-119	SNP35030	242.376	A	A	A	A	A	B	A	B	A	B	A	A	B	A	A	A	A	A	A	A	A	A	B	B	A	B	A	B	A	A	A	A	A	B	B	B	B	B	A	B	A	A	A	A	A	A	A
Chr8-120	SNP35108	245.606	A	A	-	A	A	B	B	B	A	A	A	A	A	A	A	A	A	B	A	A	A	B	B	B	A	B	A	B	A	A	A	A	A	B	B	B	B	B	A	B	A	A	-	A	A	A	A
Chr8-121	SNP35159	249.561	A	A	A	A	A	B	B	B	A	A	A	A	A	A	A	A	A	B	A	A	A	B	B	B	A	B	A	B	A	A	B	A	A	B	B	B	A	A	A	B	A	A	B	A	A	A	A
Chr8-122	SNP49128	270.355	B	B	A	B	A	B	B	B	B	B	A	B	A	A	B	A	B	A	A	B	A	B	B	B	A	B	A	B	A	A	B	A	A	B	B	B	A	B	A	B	A	B	A	A	A	B	A
Chr8-123	SNP35311	274.504	B	B	A	B	A	A	A	B	B	B	A	B	A	A	A	A	B	A	A	A	A	B	B	B	A	B	A	B	A	A	B	A	A	B	B	A	A	B	A	B	A	B	B	A	A	B	A
Chr8-124	SNP35338	281.211	B	B	A	B	B	A	B	B	B	B	A	B	A	A	A	A	B	A	B	A	A	B	B	B	A	A	A	A	A	B	B	A	B	B	B	A	A	B	A	B	A	B	B	A	A	B	A
Chr9-1	SNP49829	0	B	A	A	A	B	B	B	A	A	A	A	B	B	A	A	B	A	B	B	B	A	A	B	A	A	B	A	B	B	B	B	B	A	A	B	A	A	A	B	B	A	B	A	A	B	-	A
Chr9-2	SNP41164	3.251	B	A	A	A	B	B	B	A	A	A	A	B	B	A	A	B	A	B	B	B	A	A	B	A	A	B	B	B	B	B	B	B	A	A	B	-	A	A	B	B	A	B	A	A	B	-	A
Chr9-3	SNP35690	4.486	B	A	A	A	B	B	B	A	A	A	A	B	B	A	A	B	A	B	B	B	B	A	B	A	A	B	B	B	B	B	B	B	A	A	B	-	A	A	B	B	A	B	A	A	B	-	A
Chr9-4	SNP35661	13.783	B	A	A	A	B	A	A	A	A	A	A	B	A	A	A	A	A	B	B	B	A	A	A	A	A	-	B	-	B	B	B	A	A	A	A	A	A	A	B	A	A	B	A	A	B	A	A
Chr9-5	SNP35628	16.671	B	A	A	A	B	A	A	A	A	A	A	A	A	A	A	A	A	B	B	B	A	A	A	A	A	A	B	B	B	B	B	A	A	A	A	A	A	A	A	A	A	A	A	A	B	A	A
Chr9-6	SNP44410	20.82	B	A	A	A	B	A	A	A	A	A	A	B	A	A	A	A	A	B	B	B	A	A	A	A	A	-	B	A	B	B	B	A	A	A	A	A	A	A	B	A	A	B	A	A	B	A	A
Chr9-7	SNP35704	23.08	B	A	A	A	A	A	A	A	A	A	A	B	A	A	A	A	A	B	B	B	A	A	A	A	A	B	A	A	B	B	B	A	A	A	A	A	A	A	A	A	A	B	A	A	B	A	A
Chr9-8	SNP35715	25.017	B	A	A	A	A	A	A	A	A	A	A	B	A	A	A	A	A	B	B	B	A	A	A	A	A	B	A	A	B	B	B	A	A	A	A	A	A	A	A	A	A	B	A	A	B	A	B
Chr9-9	SNP48999	38.562	B	B	A	A	A	A	-	A	A	A	A	-	A	A	A	A	A	B	B	B	-	A	A	B	B	B	A	B	B	B	B	A	A	A	A	A	A	A	B	B	A	B	B	A	B	A	B
Chr9-10	SNP35864	50.219	B	B	A	B	B	B	A	A	A	A	A	B	B	B	B	-	A	B	B	B	A	A	B	B	A	B	A	B	B	B	B	B	B	A	B	A	B	A	B	B	A	B	B	A	B	A	B
Chr9-11	SNP55880	71.205	A	B	A	B	A	B	A	A	A	A	A	A	B	B	B	A	A	B	A	A	A	A	B	A	A	A	A	A	A	A	A	B	A	B	A	A	B	A	A	A	A	A	A	A	A	A	A
Chr9-12	SNP36959	71.83	A	B	B	B	A	B	-	A	A	A	A	A	B	B	B	-	A	B	A	A	A	A	B	A	A	A	A	A	A	A	A	B	A	B	A	A	B	A	A	-	A	A	A	A	A	A	A
Chr9-13	SNP36793	72.459	A	B	A	B	A	B	A	A	A	A	A	A	B	B	B	-	A	A	A	A	A	A	B	A	A	A	A	A	A	A	A	B	A	B	A	A	B	A	A	-	A	A	A	A	A	A	A
Chr9-14	SNP36446	74.37	A	-	A	B	A	B	A	A	A	A	A	A	A	B	B	A	A	A	A	A	A	A	B	A	A	A	A	A	A	A	A	B	A	B	A	A	B	A	A	A	A	A	A	A	A	A	A
Chr9-15	SNP36419	75.302	A	-	B	B	A	B	-	A	A	A	A	A	A	B	B	-	A	A	A	A	A	-	B	A	A	A	A	A	A	A	A	B	A	B	A	A	B	A	A	-	A	A	A	A	A	A	A
Chr9-16	SNP36731	76.252	A	A	A	B	A	B	A	A	A	A	A	A	B	B	B	A	A	A	A	A	A	A	B	A	A	A	A	A	A	A	A	B	A	B	A	A	B	A	A	A	A	A	A	A	A	A	A
Chr9-17	SNP36445	76.854	A	A	A	B	A	B	A	A	A	A	A	A	A	B	B	A	A	A	A	A	A	A	B	A	A	A	A	A	A	A	A	B	A	B	A	A	B	A	A	A	A	A	A	A	A	A	A
Chr9-18	SNP43265	77.457	A	-	A	B	A	B	A	A	A	A	A	A	A	B	B	-	A	A	A	A	A	A	B	A	A	A	A	A	A	A	A	B	A	B	A	A	B	A	A	A	A	A	A	A	A	A	A
Chr9-19	SNP36600	78.355	A	A	B	B	A	B	A	A	A	A	A	A	A	B	B	A	A	A	A	A	A	A	B	A	A	A	A	A	A	A	A	B	A	B	A	A	B	A	A	A	A	A	A	A	A	A	A
Chr9-20	SNP36481	78.669	A	-	B	B	A	B	-	A	A	A	A	A	A	B	B	-	A	A	A	A	A	-	B	A	A	A	A	A	A	A	A	B	A	B	A	A	B	A	A	A	A	A	A	A	A	A	A
Chr9-21	SNP36359	79.643	A	-	B	B	A	B	-	A	A	A	A	A	A	B	B	-	A	A	A	A	A	A	B	A	A	A	A	A	A	A	A	B	A	B	A	A	B	A	A	-	A	A	A	A	A	A	A
Chr9-22	SNP36311	79.946	A	-	B	B	A	B	-	A	A	A	B	A	A	B	B	-	A	A	A	A	A	A	B	A	A	A	A	A	A	A	A	B	A	B	A	A	B	A	A	A	A	A	A	A	A	A	A
Chr9-23	SNP36127	81.197	A	-	B	B	A	B	-	A	A	A	B	A	A	B	B	A	A	A	A	A	A	A	B	A	A	A	A	A	A	A	A	B	A	B	B	A	B	A	A	A	A	A	A	A	A	A	A
Chr9-24	SNP3228	81.826	A	B	B	B	A	B	B	A	A	A	B	A	A	B	B	B	A	A	A	A	A	A	B	A	A	A	A	A	A	A	A	B	A	B	B	A	B	A	A	-	A	A	A	A	A	A	A
Chr9-25	SNP36062	83.429	A	-	A	B	A	B	A	A	A	A	B	A	A	B	B	A	A	A	A	A	A	A	B	A	A	A	A	A	A	A	A	B	A	B	B	A	B	A	A	A	A	A	A	A	A	A	A
Chr9-26	SNP35976	84.378	A	A	A	B	A	B	-	A	A	A	B	A	B	B	B	A	A	A	A	A	A	A	B	A	A	A	A	A	A	A	A	B	A	B	B	A	B	A	A	-	A	A	A	A	A	A	A
Chr9-27	SNP47757	86.638	A	A	A	B	A	B	A	A	A	A	B	A	B	B	B	A	A	A	A	A	A	A	B	A	A	A	A	A	A	A	A	B	A	B	B	A	B	A	A	A	A	A	A	A	A	A	A
Chr9-28	SNP35983	88.211	A	A	A	B	A	B	-	A	A	A	B	A	B	B	B	A	A	A	A	A	A	A	B	A	A	A	A	A	A	A	A	B	A	B	B	A	B	A	A	A	A	A	A	A	A	A	A
Chr9-29	SNP35989	89.469	A	A	A	B	A	B	A	A	A	A	B	A	B	B	B	A	A	A	A	A	A	A	B	A	A	A	A	A	A	A	A	B	A	B	B	A	B	A	A	A	A	A	A	A	A	A	A
Chr9-30	SNP36305	93.192	A	A	B	B	A	B	-	A	A	A	B	A	A	B	B	A	A	A	A	A	A	A	B	A	A	A	A	A	A	A	A	B	A	B	A	A	B	A	A	A	A	A	A	A	A	A	A
Chr9-31	SNP36292	93.802	A	A	A	B	A	B	A	A	A	A	B	A	A	B	B	A	A	A	A	A	A	A	B	A	A	A	A	A	A	A	A	B	A	B	A	A	B	A	A	A	A	A	A	A	A	A	A
Chr9-32	SNP36579	94.739	A	-	A	B	A	B	A	A	A	A	A	A	A	B	B	-	A	A	A	A	A	-	B	A	A	A	A	A	A	A	A	B	A	B	A	A	B	A	A	-	A	A	A	A	A	A	A
Chr9-33	SNP37058	100.548	A	A	A	A	A	A	A	A	A	A	A	A	A	A	A	A	A	A	A	A	A	A	A	A	A	A	A	A	A	A	A	A	A	A	A	A	A	A	A	A	A	A	A	A	A	A	A
Chr9-34	SNP37162	101.143	A	A	A	A	A	A	A	A	A	A	A	A	A	A	A	A	A	A	A	A	A	A	A	A	A	A	A	A	A	A	A	A	A	A	A	A	A	A	A	A	A	A	A	A	A	A	A
Chr9-35	SNP37028	101.441	A	A	A	A	A	A	A	A	A	A	A	A	A	A	A	A	A	A	A	A	A	A	A	A	A	A	A	A	A	A	A	A	A	A	A	A	A	A	A	A	A	A	A	A	A	A	A
Chr9-36	SNP42763	102.039	A	A	A	A	A	A	A	A	A	A	A	A	A	A	A	A	A	A	A	A	A	A	A	A	A	A	A	A	A	A	A	A	A	A	A	A	A	A	A	A	A	A	A	A	A	A	A
Chr9-37	SNP37041	102.949	A	A	A	A	A	A	A	A	A	A	A	A	A	A	A	A	A	A	A	A	A	A	A	A	A	A	A	A	A	A	A	A	A	A	A	A	A	A	A	A	A	A	A	A	A	A	A
Chr9-38	SNP3019	104.139	A	A	B	A	A	A	A	A	A	A	A	A	A	A	A	A	A	A	A	A	A	A	A	A	A	A	A	A	A	A	A	A	A	A	A	A	A	A	A	A	A	A	A	A	A	A	A
Chr9-39	SNP3020	104.433	A	A	B	A	A	A	A	A	A	A	A	A	A	A	A	A	A	A	A	A	A	A	A	A	A	A	A	A	A	A	A	A	A	A	A	A	A	A	A	-	A	A	A	A	A	A	A
Chr9-40	SNP37048	105.337	A	A	B	A	A	A	A	A	A	A	A	A	A	A	A	A	A	A	A	A	A	A	A	A	A	A	A	A	A	A	A	A	A	A	A	A	A	A	A	-	A	A	A	A	A	A	A
Chr9-41	SNP37182	105.94	A	A	B	A	A	A	A	A	A	A	A	A	A	A	A	A	A	A	A	A	A	A	A	A	A	A	A	A	A	A	A	A	A	A	A	A	A	A	A	A	A	A	A	A	A	A	A
Chr9-42	SNP37226	106.538	A	A	B	A	A	A	A	A	A	A	A	A	A	A	A	A	A	A	A	A	A	A	A	A	A	A	A	A	A	A	A	A	A	A	A	A	A	A	A	A	A	A	A	A	A	A	A
Chr9-43	SNP37210	106.836	A	A	A	A	A	A	A	A	A	A	A	A	A	A	A	A	A	A	A	A	A	A	A	A	A	A	A	A	A	A	A	A	A	A	A	A	A	A	A	A	A	A	A	A	A	A	A
Chr9-44	SNP3390	107.141	A	A	A	A	A	A	A	A	A	A	A	A	A	A	A	A	A	A	A	A	A	A	A	A	A	A	A	A	A	A	A	A	A	A	A	A	A	A	A	A	A	A	A	A	A	A	A
Chr9-45	SNP37348	107.747	A	A	A	A	A	A	A	A	A	A	A	A	A	A	A	A	A	A	A	A	A	A	A	A	A	A	A	A	A	A	A	A	A	A	A	A	A	A	A	A	A	A	A	A	A	A	A
Chr9-46	SNP3473	108.346	A	A	A	A	A	A	A	A	A	A	A	A	A	A	A	A	A	A	A	A	A	A	A	A	A	A	A	A	A	A	A	A	A	A	A	A	A	A	A	A	A	A	A	A	A	A	A
Chr9-47	SNP51991	108.645	A	A	A	A	A	A	A	A	A	A	A	A	A	A	A	A	A	A	A	A	A	A	A	A	A	A	A	A	A	A	A	A	A	A	A	A	A	A	A	A	A	A	A	A	A	A	A
Chr9-48	SNP54983	109.895	A	A	B	A	A	A	-	A	A	A	A	A	A	A	A	A	A	A	A	A	A	A	A	A	A	A	A	A	A	A	A	A	A	A	A	A	A	A	A	A	A	A	A	A	A	A	A
Chr9-49	SNP37775	112.429	A	A	A	A	A	A	A	A	A	A	A	A	A	A	A	A	A	A	A	A	A	A	A	A	A	A	A	A	A	A	A	A	A	A	A	A	A	A	A	A	A	A	A	A	A	A	A
Chr9-50	SNP37825	112.722	A	A	A	A	A	A	A	A	A	A	A	A	A	A	A	A	A	A	A	A	A	A	A	A	A	A	A	A	A	A	A	A	A	A	A	A	A	A	A	A	A	A	A	A	A	A	A
Chr9-51	SNP37842	114.228	A	A	A	A	A	A	A	A	A	A	A	A	A	A	A	A	A	A	A	A	A	A	A	A	A	A	A	A	A	A	A	A	A	A	A	A	A	A	A	A	A	A	A	A	A	A	A
Chr9-52	SNP37868	115.433	A	A	A	A	A	A	A	A	A	A	A	A	A	A	A	A	A	A	A	A	A	A	A	A	A	A	A	A	A	A	A	A	A	A	A	A	A	A	A	A	A	A	A	A	A	A	A
Chr9-53	SNP37899	116.028	A	A	A	A	A	A	A	A	A	A	A	A	A	A	A	A	A	A	A	A	A	A	A	A	A	A	A	A	A	A	A	A	A	A	A	A	A	A	A	A	A	A	A	A	A	A	A
Chr9-54	SNP37950	116.627	A	A	A	A	A	A	A	A	A	A	A	A	A	A	A	A	A	A	A	A	A	A	A	A	A	A	A	A	A	A	A	A	A	A	A	A	A	A	A	A	A	A	A	A	A	A	A
Chr9-55	SNP38043	120.858	A	A	A	A	A	A	A	A	A	A	A	A	A	A	A	A	A	A	A	A	A	A	A	A	A	A	A	A	A	A	A	A	A	A	A	A	A	A	A	A	A	A	A	A	A	A	A
Chr9-56	SNP47100	122.071	A	A	A	A	A	A	A	A	A	A	A	A	A	A	A	A	A	A	A	A	A	A	A	A	A	A	A	A	A	A	A	A	A	A	A	A	A	A	A	A	A	A	A	A	A	A	A
Chr9-57	SNP38049	123.283	A	A	A	A	A	A	A	A	A	A	A	A	A	A	A	A	A	A	A	A	A	A	A	A	A	A	A	A	A	A	A	A	A	A	A	A	A	A	A	A	A	A	A	A	A	A	A
Chr9-58	SNP47187	125.785	A	A	A	A	A	A	A	A	A	A	A	A	A	A	A	A	A	A	A	A	A	A	A	A	A	A	A	A	A	A	A	A	A	A	A	A	A	A	A	A	A	A	A	A	A	A	A
Chr10-1	SNP38357	0	A	A	A	A	A	A	-	B	B	B	A	A	B	A	B	-	B	A	B	B	A	A	B	B	-	B	B	A	B	A	A	A	B	A	B	A	B	B	A	B	B	B	B	A	A	A	A
Chr10-2	SNP42136	3.532	A	A	A	A	A	A	-	B	B	B	A	A	B	A	B	B	B	A	B	B	A	A	B	B	-	B	B	A	B	A	A	A	B	A	B	A	B	B	B	B	B	B	B	A	B	A	A
Chr10-3	SNP38385	14.055	A	A	A	A	A	A	A	-	B	B	A	A	B	A	B	B	B	A	A	B	B	B	B	B	B	B	A	A	B	B	-	A	B	A	A	A	-	B	A	-	B	B	B	A	A	B	A
Chr10-4	SNP43906	16.329	A	A	B	A	A	A	B	B	B	B	A	A	B	A	B	B	B	A	A	B	B	B	B	B	B	B	A	A	B	B	B	A	B	A	A	A	B	B	A	-	B	B	B	A	A	B	-
Chr10-5	SNP38392	17.942	A	A	A	A	A	A	A	-	B	B	A	A	B	A	B	B	B	A	A	B	B	B	B	B	B	B	A	A	B	B	-	A	B	A	A	A	-	B	A	A	B	B	B	A	A	B	A
Chr10-6	SNP38408	22.592	A	A	A	A	A	A	A	-	B	B	B	A	B	A	B	B	B	A	A	B	B	B	B	B	B	-	A	A	-	B	A	A	B	A	A	A	A	B	A	A	B	B	B	A	A	B	A
Chr10-7	SNP38406	24.135	A	A	B	A	A	A	B	-	B	B	B	A	B	A	B	B	B	A	A	B	B	B	B	B	B	A	A	A	-	B	A	A	B	A	A	A	A	B	A	A	B	B	B	A	A	B	A
Chr10-8	SNP38456	29.513	A	A	B	A	A	A	B	A	B	A	A	A	-	A	B	B	B	A	A	B	B	B	B	B	B	A	A	A	B	B	A	A	B	A	A	A	B	B	A	A	B	B	B	B	A	-	A
Chr10-9	SNP38691	41.231	-	A	B	A	A	A	B	B	B	A	A	A	B	A	B	A	A	A	A	B	B	B	B	A	B	A	B	A	A	B	A	A	B	A	A	B	B	B	A	A	B	B	A	B	A	B	A
Chr10-10	SNP38593	43.084	B	A	-	A	A	A	A	B	B	A	A	A	B	A	B	A	A	A	A	B	B	B	B	A	B	A	B	A	A	B	A	A	B	A	A	B	B	B	A	A	B	B	A	B	A	B	A
Chr10-11	SNP38611	43.993	B	A	B	A	A	A	B	B	B	A	A	A	B	A	B	A	A	A	A	B	B	B	B	A	B	A	B	A	A	B	A	A	B	A	A	B	B	B	A	A	B	B	A	B	A	B	A
Chr10-12	SNP38681	44.63	-	A	B	A	A	A	B	B	B	A	A	A	B	A	B	A	A	A	-	B	B	B	B	A	B	A	B	A	A	B	A	A	B	A	A	B	B	B	A	-	B	B	A	B	A	B	A
Chr10-13	SNP38768	46.264	A	A	B	A	A	A	B	B	B	A	A	A	B	A	B	A	A	A	A	B	B	B	B	A	B	A	B	A	A	B	A	A	B	A	A	B	B	B	A	A	B	B	A	B	A	B	A
Chr10-14	SNP39496	47.202	A	-	-	A	A	A	B	A	B	A	A	-	B	A	B	A	A	A	A	B	B	B	B	A	B	A	B	A	A	B	A	A	B	A	A	B	B	B	A	A	B	B	A	B	A	B	A
Chr10-15	SNP39624	47.507	A	-	-	A	A	A	B	A	B	A	A	B	B	A	B	A	A	A	A	B	B	B	B	A	B	A	B	A	A	B	A	A	B	A	A	B	B	B	A	A	B	B	A	B	A	B	A
Chr10-16	SNP39505	47.808	A	-	-	A	A	A	B	A	B	A	A	-	B	A	B	A	A	A	A	B	B	B	B	A	B	A	B	A	A	B	A	A	B	A	A	B	B	B	A	A	B	B	A	B	A	B	A
Chr10-17	SNP39593	49.043	A	-	A	A	A	A	A	A	B	A	A	-	B	A	B	A	A	A	A	B	B	B	B	A	B	A	B	A	A	B	A	A	B	A	A	B	B	B	A	A	B	B	A	B	A	B	A
Chr10-18	SNP39583	49.649	A	-	A	A	A	A	A	A	B	A	A	-	B	A	B	A	A	A	A	B	B	B	B	A	B	A	B	A	A	B	A	A	B	A	A	B	B	B	A	A	B	B	A	B	A	B	A
Chr10-19	SNP39702	50.266	A	A	A	A	A	A	A	A	B	A	A	A	B	A	B	A	A	A	A	B	B	B	B	A	B	A	B	A	A	B	A	A	B	A	A	B	-	B	A	A	B	B	A	B	A	B	A
Chr10-20	SNP39726	52.119	A	B	A	A	A	A	A	A	B	A	A	B	B	A	B	A	A	A	A	B	B	B	B	A	B	A	B	A	A	B	A	A	B	A	A	B	B	B	A	A	B	B	A	B	A	B	A
Chr10-21	SNP39784	54.281	A	B	-	A	A	A	A	A	B	A	A	-	B	A	B	A	A	A	A	B	B	B	B	B	B	A	B	A	A	B	A	A	B	A	A	B	B	B	A	A	B	B	A	B	A	B	A
Chr10-22	SNP39792	54.577	A	B	B	A	A	A	A	A	B	A	A	B	B	A	B	A	A	A	A	B	B	B	B	B	B	A	B	A	A	B	A	A	B	A	A	B	B	B	A	A	B	B	A	B	A	B	A
Chr10-23	SNP39811	55.796	A	B	-	A	A	A	A	A	B	A	A	-	B	A	B	A	A	A	A	B	B	B	B	B	B	A	B	A	A	B	A	A	B	A	A	B	B	B	A	A	B	B	A	B	A	B	A
Chr10-24	SNP39421	58.363	A	-	A	A	A	A	A	A	B	A	A	B	B	A	B	A	A	A	A	B	B	B	B	A	B	A	B	A	A	B	A	A	B	A	A	B	B	B	A	A	B	B	A	B	A	B	A
Chr10-25	SNP39103	59.621	A	A	A	A	A	A	A	B	B	A	A	-	B	A	B	A	A	A	A	B	B	B	B	A	B	A	B	A	A	B	A	A	B	A	A	B	B	B	A	-	B	B	A	B	A	B	A
Chr10-26	SNP38901	59.931	A	A	-	A	A	A	A	B	B	A	A	-	B	A	B	A	A	A	A	B	B	B	B	A	B	A	B	A	A	B	A	A	B	A	A	B	B	B	A	A	B	B	A	B	A	B	A
Chr10-27	SNP38810	60.233	A	A	B	A	A	A	A	B	B	A	A	A	B	A	B	A	A	A	A	B	B	B	B	A	B	A	B	A	A	B	A	A	B	A	A	B	B	B	A	A	B	B	A	B	A	B	A
Chr10-28	SNP38945	61.153	A	A	-	A	A	A	A	B	B	A	A	B	B	A	B	A	A	A	A	B	B	B	B	A	B	A	B	A	A	B	A	A	B	A	A	B	B	B	A	A	B	B	A	B	A	B	A
Chr10-29	SNP39169	62.388	A	A	-	A	A	A	B	B	B	A	A	B	B	A	B	A	A	A	A	B	B	B	B	A	B	A	B	A	A	B	A	A	B	A	A	B	B	B	A	A	B	B	A	B	A	B	A
Chr10-30	SNP39054	63.017	A	A	-	A	A	A	B	B	B	A	A	B	B	A	B	A	A	A	-	B	B	B	B	A	B	A	B	A	A	B	A	A	B	A	A	B	B	B	A	-	B	B	A	B	A	B	A
Chr10-31	SNP40164	71.934	A	A	B	A	A	A	B	A	A	B	A	-	B	A	B	B	A	A	A	B	B	B	A	B	B	A	B	A	A	B	A	A	B	A	A	B	B	B	A	A	B	B	A	B	A	-	B
Chr10-32	SNP40185	72.532	A	A	B	A	A	A	B	A	A	B	A	-	B	A	B	B	A	A	A	B	B	B	A	B	B	A	B	A	A	B	A	A	B	A	A	B	B	B	A	A	B	B	A	B	A	-	B
Chr10-33	SNP40393	74.067	A	A	B	A	A	A	B	A	A	B	A	A	B	A	B	B	A	A	A	B	B	B	A	B	B	A	B	A	A	B	A	A	B	A	A	B	B	B	A	A	B	B	A	B	A	A	B
Chr10-34	SNP40790	86.056	A	A	B	A	A	A	B	A	B	A	A	A	B	A	B	B	A	A	B	A	B	B	A	B	B	A	B	A	A	B	B	A	A	A	B	B	B	B	A	A	B	B	A	B	A	A	A
Chr10-35	SNP40920	95.016	A	A	B	A	A	A	B	A	B	A	A	B	B	A	B	B	A	A	B	B	B	B	A	B	B	A	B	A	B	B	A	A	A	A	B	A	B	B	A	A	B	B	A	B	A	B	A
Chr10-36	SNP40933	98	A	A	-	A	A	A	A	A	B	A	A	B	B	A	B	B	A	A	B	B	B	B	A	B	B	A	B	A	B	B	A	A	A	A	B	A	A	B	A	-	B	B	A	B	A	B	A
Chr10-37	SNP40942	99.342	A	A	B	A	A	A	B	A	B	A	A	B	B	A	B	-	A	A	B	B	B	B	A	B	B	A	B	A	B	B	A	A	A	A	B	A	A	B	A	A	B	B	A	B	A	B	A
Chr10-38	SNP40937	99.661	A	A	-	A	A	A	B	A	B	A	A	B	B	A	B	B	A	A	B	B	B	B	A	B	B	A	B	A	B	B	A	A	A	A	B	A	A	B	A	A	B	B	A	B	A	B	A
Chr10-39	SNP44442	100.968	A	A	B	A	A	A	B	A	B	A	A	B	B	A	B	B	-	A	B	B	B	B	A	B	B	A	B	A	B	B	A	A	A	A	B	A	B	B	A	-	B	B	A	B	A	B	-
Chr10-40	SNP2691	101.936	A	A	B	A	A	A	B	A	B	A	A	B	B	A	B	B	A	A	B	B	B	B	A	B	B	A	B	A	B	B	A	A	A	A	B	A	B	B	A	A	B	B	A	B	A	B	A
Chr10-41	SNP40931	102.235	A	A	B	A	A	A	A	A	B	A	A	B	B	A	B	B	A	A	B	B	B	B	A	B	B	A	B	A	B	B	A	A	A	A	B	A	B	B	A	A	B	B	A	B	A	B	A
Chr10-42	SNP51892	107.252	A	A	B	A	A	A	A	A	B	A	A	B	B	A	B	A	A	A	B	B	B	B	A	B	B	A	B	A	A	B	A	A	B	A	B	A	A	B	A	A	A	B	A	B	A	B	A
Chr10-43	SNP41003	109.852	A	B	B	A	B	A	B	A	B	A	A	B	B	A	B	A	A	A	B	B	B	B	A	B	B	A	B	A	B	B	A	A	B	A	B	A	A	B	A	A	A	B	A	B	A	B	A
[truncated: 115 more columns]
