# Supplementary material for: Quantitative trait locus analysis of heterosis for plant height and ear height in an elite maize hybrid zhengdan 958 by design III
Source: BMC Genet. 2017 Apr 17;18:36. doi: 10.1186/s12863-017-0503-9 (PMC5392948; doi:10.1186/s12863-017-0503-9)
Supplement: Supplementary file 3 — QTLs detected for plant height (PH) and ear height (EH) in Z1 and Z2 in five environments (XLS 45 kb) [file 12863_2017_503_MOESM3_ESM.xls]

## Sheet: Sheet1
QTLs detected for plant height (PH) and ear height (EH) in Z1 and Z2 in five environments
Environment	QTL	chromosome	Position	Z1				Z2			Gene cation b
				LOD	ai*	R2 (%) a		LOD	di*	R2 (%)
		PH
E1	qPH.A-1.3	1	152.9	8.1125	-8.8	16.14					A
	qPH.A-7.2	7	124.2	3.2369	3.2	7.15					PD
	qPH.B-1.2	1	220.1					4.7	4.737	8.63	OD
	qPH.B-1.3	1	228.7					3.997	4.4627	7.39	OD
	qPH.B-3	3	35.8					5.174	5.0427	9.55	OD
	qPH.B-4.1	4	102.1					3.3717	4.1146	6.34	OD
	qPH.B-4.2	4	112.2					5.0397	5.0128	9.24	OD
	qPH.B-5.1	5	2					3.6378	4.1638	6.65	OD
	qPH.B-8.2	8	140.1					3.6619	4.168	6.61	OD
	qPH.B-9.1	9	86.4					3.439	4.7633	6.6	OD
E2	qPH.A-1.1	1	133.1	4.5525	-3.6	8.73					PD
	qPH.A-1.7	1	290.6	4.0367	-3.6	7.9					A
	qPH.A-5	5	186.2	4.2888	-4.2	8.38					A
	qPH.B-5.3	5	276.6					3.5239	4.6525	7.37	OD
	qPH.B-9.2	9	103					5.6764	7.6436	10.7	OD
	qPH.B-9.3	9	113.7					3.9596	6.1488	7.87	OD
E3	qPH.A-1.3	1	152.9	3.2322	-4	7.51					PD
	qPH.A-8.1	8	211.5	3.4684	-3.8	7.29					PD
	qPH.A-8.2	8	217.7	3.202	-3.9	7.46					PD
	qPH.B-1.1	1	208.5	4.5989					4.7188	8.7	OD
	qPH.B-9.2	9	101.2	5.8694					7.3005	10.49	OD
	qPH.B-9.3	9	107.8	5.8222					6.8177	10.57	OD
E4	qPH.A-1.2	1	141.8	3.9753	-3.4	8.17					PD
	qPH.A-1.3	1	152.9	5.7883	-4.2	11.71					PD
	qPH.A-1.4	1	161.4	3.4166	-4.3	8.11					PD
	qPH.A-1.7	1	291.6	3.8464	-3.4	7.72					A
	qPH.A-7.1	7	120	3.6844	3.1	7.02					A
	qPH.A-7.2	7	125.8	4.8588	3.5	8.86					A
	qPH.B-1.2	1	220.1					3.5281	3.5469	5.92	OD
	qPH.B-1.3	1	228.7					4.2809	3.8983	7.09	OD
	qPH.B-5.2	5	263.6					3.5826	3.5984	6.09	OD
	qPH.B-5.3	5	289.2					4.2236	4.3039	8.47	OD
	qPH.B-8.1	8	130.9					3.408	3.9805	7.05	OD
	qPH.B-8.2	8	140.1					6.5013	5.0659	11.11	OD
	qPH.B-8.3	8	146.1					4.6044	4.5125	8.6	OD
	qPH.B-9.3	9	116.6					3.4268	4.5199	5.59	OD
E5	qPH.A-1.2	1	141.8	3.447	-3	6.32					PD
	qPH.A-1.3	1	152.9	5.41	-3.9	9.7					PD
	qPH.A-1.4	1	160.4	3.7627	-3.2	6.86					A
	qPH.A-1.5	1	234.9	3.4296	-2.9	5.93					PD
	qPH.B-8.2	8	140.1					4.4635	3.7687	7.11	OD
	qPH.B-8.3	8	146.1					5.3497	4.1305	8.71	OD
	qPH.B-9.2	9	102.1					6.2088	5.8521	9.86	OD
Combined analysis	qPH.A-1.2	1	141.8	4.6456	-3.2	8.6					PD
	qPH.A-1.3	1	152.9	6.2967	-3.8	11.53					PD
	qPH.A-1.4	1	160.4	4.6001	-3.2	8.53					A
	qPH.A-1.6	1	244.3	3.7732	-2.8	6.91					A
	qPH.A-8.3	8	272.4	3.9055	-3	7.74					A
	qPH.A-8.4	8	279.5	4.6487	-3.2	9.17					A
	qPH.B-1.2	1	223					3.711	2.55	5.36	OD
	qPH.B-1.3	1	228.7					3.5816	2.5091	5.23	OD
	qPH.B-5.2	5	264.6					3.6109	2.6704	5.75	OD
	qPH.B-5.3	5	280					4.6578	2.996	7.18	OD
	qPH.B-8.2	8	140.1					6.554	3.6397	9.87	OD
	qPH.B-9.2	9	101.5					6.8877	4.8786	10.2	OD
	qPH.B-9.3	9	108.4					6.2745	4.4477	9.38	OD
		EH
E1	qEH.A-1.4	1	153.8	5.7725	-6.1	10.66					A
	qEH.A-1.6	1	233.8	3.333	-2.2	6.27					PD
	qEH.A-1.7	1	244.3	3.4995	-2.2	6.4					PD
	qEH.A-8.1	8	172	5.9347	-2.9	10.83					A
E2	qEH.A-1.6	1	232.8	7.6319	-2.7	13.27					A
	qEH.A-1.7	1	241.9	6.0775	-2.5	11.09					A
	qEH.A-3	3	137.5	3.3318	-1.7	5.56					A
	qEH.A-5.2	5	308.1	4.4483	-2	7.17					PD
	qEH.A-5.3	5	320	4.5022	-2.5	11.16					PD
	qEH.A-8.2	8	216.7	4.8588	-2.2	8.68					A
	qEH.A-8.3	8	224.9	6.7457	-2.5	11.18					PD
	qEH.B-2	2	188.9					3.7013	-2.8	7.44	OD
	qEH.B-9.1	9	68.2					4.7093	3.7228	13.97	OD
	qEH.B-9.2	9	74.4					5.8491	3.7202	12.4	OD
	qEH.B-9.3	9	81.2					6.1566	3.7326	12.82	OD
E3	qEH.A-1.1	1	33.2	3.9396	-2.2	7.38					PD
	qEH.A-1.6	1	232.8	3.4535	-2.1	6.59					D
	qEH.A-1.7	1	242.6	4.0446	-2.2	7.24					PD
	qEH.A-5.1	5	259.8	4.241	-2.2	7.68					PD
	qEH.A-8.2	8	217.7	6.9366	-3.1	14.46					A
	qEH.A-8.3	8	224.9	8.8043	-3.3	17.11					A
	qEH.B-1.1	1	137					3.7801	3.8777	6.86	OD
	qEH.B-1.2	1	149.3					4.0878	4.3164	7.91	OD
	qEH.B-1.7	1	275.2					5.2329	4.6233	8.96	OD
	qEH.B-8.1	8	125.6					0.0172	-5.5	0.03	OD
	qEH.B-8.2	8	138.2					7.0664	7.6539	13.29	OD
	qEH.B-8.3	8	147.1					5.1283	5.8028	9.56	OD
E4	qEH.A-1.1	1	32.2	3.3892	-2.9	6.88					PD
	qEH.A-1.5	1	224	4.0338	-2.4	8.08					D
	qEH.A-1.6	1	232.8	6.0384	-2.9	11.92					A
	qEH.A-8.3	8	224.9	7.2559	-3.1	13.69					A
	qEH.B-1.3	1	210.2					3.3362	2.3759	6.62	OD
	qEH.B-1.4	1	219.5					7.566	3.2686	12.93	OD
	qEH.B-1.5	1	228.7					6.5061	3.0542	11.21	OD
	qEH.B-8.2	8	140.1					7.8219	3.4786	13.31	OD
	qEH.B-9.6	9	112.4					4.6929	3.282	7.6	OD
E5	qEH.A-1.3	1	131.8	3.7095	-2.2	7.01					PD
	qEH.A-8.3	8	221.4	8.8488	-3.3	17.22					PD
	qEH.B-1.4	1	223					4.1665	2.2189	6.85	OD
	qEH.B-1.5	1	229.7					3.824	2.1613	6.54	OD
	qEH.B-3	3	217.5					3.5683	2.0951	6.16	OD
	qEH.B-4	4	46.4					5.5299	2.8357	11.22	OD
	qEH.B-9.4	9	102.1					7.7563	4.0255	13.42	OD
	qEH.B-10	10	7.5					6.2222	2.9825	12.51	OD
Combined analysis	qEH.A-1.2	1	126.2	4.1496	-2.1	7.73					A
	qEH.A-1.3	1	131.8	4.947	-2.3	9.44					A
	qEH.A-1.6	1	233.8	3.9732	-2	7.57					D
	qEH.A-1.7	1	240.9	4.5103	-2.1	8.48					D
	qEH.A-8.3	8	224.9	4.91	-2.2	9.23					A
	qEH.B-1.2	1	144.8					3.6482	1.8613	6.41	OD
	qEH.B-1.5	1	228.7					4.9661	2.0205	8.39	OD
	qEH.B-1.6	1	239.9					5.93	2.1922	9.95	OD
	qEH.B-8.2	8	140.1					5.7108	2.1974	9.52	OD
	qEH.B-9.5	9	105.3					3.4263	2.1533	5.55	OD
	qEH.B-9.6	9	112.7					3.1753	2.0816	5.09	OD
aProportion (%) of phenotypic variance explained by the QTL
b Degree of dominance: A, additive (|di*/ ai*|=0.00~0.20); PD, partial dominance (|di*/ ai*|= 0.21~0.80); D, dominance (|di*/ ai*|= 0.81~1.20); OD, overdominance (|di*/ ai*|>1.20).
