# Supplementary material for: Quantitative trait locus analysis of heterosis for plant height and ear height in an elite maize hybrid zhengdan 958 by design III
Source: BMC Genet. 2017 Apr 17;18:36. doi: 10.1186/s12863-017-0503-9 (PMC5392948; doi:10.1186/s12863-017-0503-9)
Supplement: Supplementary file 5 — Comparison analysis of detected QTLs for plant height (PH) and/or ear height (EH) with previous studies. (XLS 34 kb) [file 12863_2017_503_MOESM5_ESM.xls]

## Sheet: Sheet1
Comparison analysis of detected QTLs for plant height (PH) and/or ear height (EH) with previous studies
Genomic regions	Assiociated traits a	Included QTL	Interval (bp) c	Interval (bp) d	References e	Overlapped percentage (％) f
Region 1.1	PH	qPH.A-1.2	97,679,432-105,153,942	93,613,551–98,628,380	1	12.6958
				92,497,551-175,682,22	4	100
	PH	qPH.A-1.3	105,153,942-142,372,254	92,497,551-175,682,22	4	100
				120,057,497-154,952,735	6	59.9564
	PH	qPH.A-1.4	154,518,316-175,638,197	164,555,747-182,926,541	3	52.474
				92,497,551-175,682,22	4	100
				120,057,497-154,952,735	6	2.05692
				154952735-182,926,541	8	100
Region 1.2	PH	qPH.B-1.2	198,655,164-209,827,494	182,926,541-199,430,362	3	6.93855
				200,933,927-201,642,564	6	79.6035
	PH	qPH.B-1.3	209,827,494-239,681,448	220,106,564–219,701,709	1	1.35612
	EH	qEH.B-1.5	209,827,494-239,681,448	238,011,813-244,035,770	2	46.8147
	EH	qEH.A-1.6	209,827,494-242,683,374	238,011,813-244,035,770	2	42.5374
				220,204,415-257,540,930	5	68.4169
				220,204,415 -236,483,257	7	49.5462
	EH	qEH.A-1.7	242,683,374-254,467,982	220,204,415-257,540,930	5	100
				220,204,415 -236,483,257	7	23.7588
Region 5	PH	qPH.B-5.3	200,115,761-206,034,309	184,744,673–201,848,500	1	29.2764
				195,649,152-219,886,888	2	100
				204,605,587-211,187,673	3	22.4501
Region 8.1	PH	qPH.B-8.2	77,748,669-102,264,018	71,005,804 -90,110,472	5	50.4247
				110,812,668-125,903,337	6	9.99925
				23,404,908-82,005,804	7	17.3652
	EH	qEH.B-8.2	77,748,669-103,457,531	71,005,804 -90,110,472	5	48.0838
				110,812,668-125,903,337	6	18.0672
				23,404,908-82,005,804	7	16.559
Region 8.2	EH	qEH.A-8.3	138,861,176-151,660,037	73,220,142-142,362,087	3	27.3533
Region 9	PH	qPH.B-9.2	63,686,608-95,742,546	93,613,551–97,628,380	1	6.6415
	PH	qPH.B-9.3	97,255,443-142,950,492	101,408,206–104,373,477	1	6.48926
a Traits are plant height (PH) and ear height (EH)
b Position of the markers flanking the detected QTL in the present study based on the genetic map
c Position of the markers flanking the detected QTL in the present study based on the physical map (http://www.maizegdb.org)
d Position of the markers flanking QTL in previous studies based on the physical map (http://www.maizegdb.org)
e QTLs for PH and/or EH reported in previous studies: 1 Ku et al. 2015; 2 Wen et al. 2011; 3 Yang et al. 2008; 4 Wang et al.2016; 5 Frascaroli et al. 2009; 6 Song et al. 2011; 7 Frascaroli et al. 2007; 8 Li et al. 2016
f Percentage of QTL in previous studies overlapped with those in this study based on their phasical distance: (overlapped distance/ distance of the corresponding QTL in this study) ×100％
