# Supplementary material for: Quantitative trait locus analysis of heterosis for plant height and ear height in an elite maize hybrid zhengdan 958 by design III
Source: BMC Genet. 2017 Apr 17;18:36. doi: 10.1186/s12863-017-0503-9 (PMC5392948; doi:10.1186/s12863-017-0503-9)
Supplement: Supplementary file 6 — Candidate genes in QTL regions. (XLS 30 kb) [file 12863_2017_503_MOESM6_ESM.xls]

## Sheet: Sheet1
Candidate genes in QTL regions
Genomic regions	Assiociated traits a	Included QTL	Interval (bp) b	Candidate gene c	Annotation
Region 1.1	PH	qPH.A-1.2	97,679,432-105,153,942
	PH	qPH.A-1.3	105,153,942-142,372,254	GRMZM2G117940	Gibberellin-regulated family protein
	PH	qPH.A-1.4	154,518,316-175,638,197
Region 1.2	PH	qPH.B-1.2	198,655,164-209,827,494
	PH	qPH.B-1.3	209,827,494-239,681,448	br2	modulates polar auxin transport in the maize stalk.
	EH	qEH.B-1.5	209,827,494-239,681,448	br2	modulates polar auxin transport in the maize stalk.
	EH	qEH.A-1.6	209,827,494-242,683,374	an1	controls a step before ent-kaurene formation
	EH	qEH.A-1.7	242,683,374-254,467,982	brd1	homolog encoding brC-6 oxidase, an enzyme that controls the last steps of brassinosteroid biosynthesis
Region 5	PH	qPH.B-5.3	200,115,761-206,034,309
Region 8.1	PH	qPH.B-8.2	77,748,669-102,264,018	GRMZM2G164090	gibberellin-regulated protein
	EH	qEH.B-8.2	77,748,669-103,457,531	GRMZM2G164090	gibberellin-regulated protein
Region 8.2	EH	qEH.A-8.3	138,861,176-151,660,037	clt1	putatively code a BTB domain-containing protein that comprises 745 amino acids
Region 9	PH	qPH.B-9.2	63,686,608-95,742,546	GRMZM2G059308	GA requiring
	PH	qPH.B-9.3	97,255,443-142,950,492	GRMZM2G114680	GRAS family transcription factor
				GRMZM2G424075	brassinosteroid-synthesis-degradation
a Traits are plant height (PH) and ear height (EH)
b Position of the markers flanking the detected QTL in the present study based on the physical map (http://www.maizegdb.org)
c Genes shown in bold are the ones shared for plant height (PH) and ear height (EH)
